# Supplementary material for: Multiparameter phenotypic screening for endogenous TFEB and TFE3 translocation identifies novel chemical series modulating lysosome function
Source: Autophagy. 2022 Jul 25;19(2):692–705. doi: 10.1080/15548627.2022.2095834 (PMC9851200; doi:10.1080/15548627.2022.2095834)
Supplement: Supplemental Material [file KAUP_A_2095834_SM5251.zip]

Archive with 2 entries (2 files):
- Supplementary Figures R7.docx
- Supplementary Tables R7.xlsx
