# Supplementary material for: Multiparameter phenotypic screening for endogenous TFEB and TFE3 translocation identifies novel chemical series modulating lysosome function
Source: Autophagy. 2022 Jul 25;19(2):692–705. doi: 10.1080/15548627.2022.2095834 (PMC9851200; doi:10.1080/15548627.2022.2095834)
Supplement: Supplemental Material [file KAUP_A_2095834_SM5251.zip › Supplementary Tables R7.xlsx]

## Sheet: Table S1 - Primary Results
Table S1.	Full PKIS2 Primary screening data.
Regno	Compound	Group	Smiles	Outcome	AK	Nuclear Count	DQ Intensity	DQ Spot	TFEB %	TFE3 %
GW635815	UNC10225273A	1-substituted-2-aminobenzimidazole	CC(C)S(=O)(=O)N1CCN(Cc2ccc3n(C[C@H](O)c4ccccc4)c(NC(=O)c4ccsc4)nc3c2)CC1		78.91	125.41	100.227	98.0106	6.806	6.25
GW497681	UNC10225364A	2,4-diaminopyrimidine	Cc1cc(NCC(c2ccccc2)c2ccccc2)nc(NCc2ccc(cc2)C(F)(F)F)n1	TOXIC	143.14	83.9611	118.388	90.2142	10.26	31.9915
GSK1576028	UNC10225349A	2,4-dianilinopyrimidine	Cl.CNC(=O)c1ccccc1Nc1nc(Nc2ccc(cc2)N2CCOCC2)ncc1Cl	TOXIC	149.21	15.505	165.306	111.321	42.5	5.85366
GW682569	UNC10225458A	2,4-dianilinopyrimidine	Cc1n[nH]c2cc(Nc3ccnc(Nc4cccc(CN5CCOCC5)c4)n3)ccc12		83.5	85.0166	93.9107	112.571	6.599	9.15493
GW663929	UNC10225155A	2,4-dianilinopyrimidine	O=C(NCCCN1CCOCC1)c1cccc(Nc2nccc(Nc3ccc(Oc4ccccc4)cc3)n2)c1		108.46	103.042	88.7968	80.9107	4.624	16.3022
GSK175726	UNC10225336A	2,4-dianilinopyrimidine	Clc1cc(Cl)cc(Nc2ccnc(Nc3cc(Cl)cc(Cl)c3)n2)c1		105.62	91.7035	98.5055	117.477	3.768	10.0763
GW579362	UNC10224999A	2,4-dianilinopyrimidine	Cl.Cc1ccc(Nc2ccnc(Nc3ccc4CS(=O)(=O)Cc4c3)n2)cc1O	DQ Only	117.18	72.1747	160.362	117.729	7.588	18.9362
GSK1520489	UNC10225154A	2,4-dianilinopyrimidine	OC=O.CNC(=O)c1ccccc1Nc1nc(Nc2cccc(CS(C)(=O)=O)c2)ncc1C	TOXIC	149.13	38.3344	192.202	118.447	10.4	10.7143
GSK581271	UNC10225314A	2,4-dianilinopyrimidine	Cc1ccc(cc1)S(=O)(=O)Nc1ccc(Nc2nccc(Nc3cccc4[nH]ncc34)n2)cc1		89.43	129.24	132.416	120.362	3.931	6.80412
GW659008	UNC10225268A	2,4-dianilinopyrimidine	Cl.NC(=O)c1cccc(Nc2nccc(Nc3ccc(Oc4cccc(Cl)c4)c(Cl)c3)n2)c1		92.69	86.8789	100.369	103.298	11.92	11.3565
GW582868	UNC10225074A	2,4-dianilinopyrimidine	Cl.Cc1ccc(Nc2ccnc(Nc3ccc(C)c(F)c3)n2)cc1O		95.37	87.6723	80.9881	94.7976	8.861	12.774
GSK1558669	UNC10225498A	2,4-dianilinopyrimidine	Cl.COc1ccc(Nc2ncc(C#N)c(Nc3ccccc3C(N)=O)n2)cc1N1CCN(C)CC1	DQ Only	96.14	62.2459	142.112	120.071	5.155	11.883
GW639905	UNC10225399A	2,4-dianilinopyrimidine	Cl.N#CCc1ccc(Nc2nccc(Nc3ccc(Oc4ccccc4)cc3)n2)cc1		115.45	107.106	108.022	113.645	8.66	15.007
GW659009	UNC10225040A	2,4-dianilinopyrimidine	Cl.NC(=O)c1cccc(Nc2nccc(Nc3ccc(Oc4c(Cl)cccc4Cl)c(Cl)c3)n2)c1	LYSO TOXIC	74.5	101.876	60.2589	79.241	6.798	20.397
GW830899	UNC10225328A	2,4-dianilinopyrimidine	Cl.CN(c1ccc(NC(=O)N2CCN(CCCN3CCOCC3)CC2)cc1)c1ccnc(Nc2ccc(CS(C)(=O)=O)cc2)n1		75.66	123.352	91.9696	98.2103	7.105	11.27
GW811603	UNC10225438A	2,4-dianilinopyrimidine	Cl.CN(c1ccc2n(C)c(NCc3ccccc3)nc2c1)c1ccnc(Nc2ccc(CS(C)(=O)=O)cc2)n1	TOXIC	192.03	118.983	108.647	109.646	7.98	9.931
GW827654	UNC10225487A	2,4-dianilinopyrimidine	Cl.CN(c1ccc(NC(=O)Nc2ccc(CN3CCN(C)CC3)cc2)cc1)c1ccnc(Nc2ccc(CS(C)(=O)=O)cc2)n1		74.74	120.618	92.3495	93.0451	6.077	10.577
GW787226	UNC10225171A	2,4-dianilinopyrimidine	Cl.Cl.CN(c1ccc2c(C)n(Cc3ccccc3)nc2c1)c1ccnc(Nc2cccc(c2)S(N)(=O)=O)n1		80.53	121.465	91.2443	90.6924	8.926	15.063
GW813244	UNC10225236A	2,4-dianilinopyrimidine	Cl.CN(c1ccc2n(C)c(NCc3ccc(F)cc3)nc2c1)c1ccnc(Nc2ccc(CS(C)(=O)=O)cc2)n1		87.46	104.486	93.6579	106.175	4.304	13.765
GW784041	UNC10225402A	2,4-dianilinopyrimidine	Cl.COc1ccc(C)c(Nc2ccnc(Nc3ccc(cc3)-c3cnc[nH]3)n2)c1		81.91	105.203	109.835	101.329	16.17	11.026
GW809893	UNC10225082A	2,4-Dianilinopyrimidine	CN(c1ccc(NC(=O)Nc2cc(ccc2F)C(F)(F)F)cc1)c1ccnc(Nc2ccc(cc2)S(N)(=O)=O)n1		111	46.1337	76.59	83.2645	22.4	18.548
GW830707	UNC10225139A	2-amino-4-anilinopyrimidine	Cl.CN(c1ccc(NC(=O)Nc2cccc(Cl)c2)cc1)c1ccnc(N)n1		94.92	115.765	85.9988	87.8067	11	9.808
GSK2137462	UNC10225145A	2-amino-4-aryl-pyrimidine	Cl.Cl.Cl.N#Cc1ccc(CCNc2nccc(n2)-c2cccc(CN3CCNCC3)c2)cc1	TOXIC	187.39	74.3784	97.7637	74.2642	6.799	23.491
GSK1379859	UNC10225129A	2-amino-4-piperidinopyrimidine	Fc1ccc(CNc2nccc(n2)N2CCC(CC2)NC(=O)Nc2ccc3OCOc3c2)cc1		102.69	98.6836	77.4971	79.612	6.051	12.4138
GSK1379860	UNC10225100A	2-amino-4-piperidinopyrimidine	COC(=O)c1cccc(NC(=O)NC2CCN(CC2)c2ccnc(NCc3ccc(F)cc3)n2)c1	TOXIC	178.25	118.426	146.322	93.5782	6.335	10.4139
GW412617	UNC10225387B	2-amino-5-arylpyridine	Cl.C[C@H](N[C@@H]1CCc2cc(ccc2C1)-c1cnc(N)c(C)c1)c1ccccc1	LYSO TOXIC	35.11	101.83	86.0845	45.1563	15.77	41.987
GW701424	UNC10225016A	2-aminobenzimidazole	Cl.COC(=O)Nc1nc2cc(Oc3ccc(NC(=O)Nc4cc(F)ccc4F)cc3)ccc2[nH]1	TOXIC	149.19	68.7777	130.752	124.311	4.663	22.5352
GW680903	UNC10225223A	2-aminobenzimidazole	COC(=O)Nc1nc2ccc(Oc3ccc(CC(=O)Nc4cc(ccc4F)C(F)(F)F)cc3)cc2[nH]1		72.57	109.572	59.9178	85.7834	2.104	12.7721
GW681170	UNC10225281A	2-aminobenzimidazole	Cl.Cl.COC(=O)Nc1nc2cc(Oc3ccc(NC(=O)Nc4cc(ccc4F)C(F)(F)F)cn3)ccc2[nH]1		96.18	116.316	102.172	112.929	3.098	18.5874
GW654607	UNC10225120A	2-aminobenzimidazole	Cl.COC(=O)Nc1nc2ccc(Oc3ccc(NC(=O)Nc4cc(ccc4F)C(F)(F)F)cc3)cc2[nH]1	LYSO TOXIC	90.67	81.2948	53.6278	73.1649	5.378	33.871
GW697465	UNC10225051A	2-aminobenzimidazole	Cl.COC(=O)Nc1nc2cc(Oc3ccc(NC(=O)Nc4cc(ccc4Cl)C(F)(F)F)cc3)ccc2[nH]1	TFE3	89.89	70.8727	71.3879	100.121	5.882	30.8434
GW697999	UNC10225434A	2-aminobenzimidazole	Cl.COC(=O)Nc1nc2cc(Oc3ccc(NC(=O)Nc4cccc(SC)c4)cc3)ccc2[nH]1		75.3	71.3154	145.777	122.816	5.113	19.8758
GW692089	UNC10225333A	2-aminobenzimidazole	Cl.COC(=O)Nc1nc2ccc(Oc3ccc(NC(=O)Nc4cc(ccc4F)C(F)(F)F)cc3)cc2n1C	DQ Only	128.42	60.8311	156.962	122.994	7.115	18.6047
GW683134	UNC10112774A	2-aminobenzimidazole	Cl.Fc1ccc(cc1NC(=O)Nc1ccc(Oc2ccc3[nH]c(NC(=O)c4ccco4)nc3c2)cc1)C(F)(F)F	LYSO TOXIC	83.9	71.643	82.1665	71.7732	14.35	30.652
GW768504	UNC10225277A	2-aminobenzimidazole	Cl.Cl.CN1CCN(CCNc2nc3cc(Oc4ccc(NC(=O)Nc5cc(ccc5F)C(F)(F)F)cc4)ccc3[nH]2)CC1	TOXIC	155.92	72.3753	103.127	113.951	4.722	12.937
GSK1379882	UNC10225492A	2-anilino-4-aminopyrimidine	Fc1ccc(Nc2nccc(NCCNC(=O)Nc3ccc4OCOc4c3)n2)cc1		105.11	67.7051	52.3971	79.7719	4.46	17.4
GSK1379901	UNC10225335A	2-anilino-4-aminopyrimidine	COc1ccc(Nc2nccc(NCCNC(=O)Nc3ccccc3F)n2)cc1	TOXIC	100.88	49.3663	112.971	125.52	13.61	12.5604
GSK1379879	UNC10225098A	2-anilino-4-aminopyrimidine	COc1cccc(NC(=O)NCCNc2ccnc(Nc3ccc(F)cc3)n2)c1		80.56	93.1898	127.013	112.836	4.691	16.0671
GSK1379874	UNC10225086A	2-anilino-4-aminopyrimidine	Fc1ccc(Nc2nccc(NCCNC(=O)c3cc4ccccc4s3)n2)cc1		71.16	89.1582	94.3533	110.462	5.882	18.7817
GSK1379883	UNC10225311A	2-anilino-4-aminopyrimidine	COC(=O)c1cccc(NC(=O)NCCNc2ccnc(Nc3ccc(F)cc3)n2)c1		105.04	115.629	102.616	95.4393	8.271	3.78007
GSK1379878	UNC10225199A	2-anilino-4-aminopyrimidine	Cc1ccc(C)c(NC(=O)NCCNc2ccnc(Nc3ccc(F)cc3)n2)c1		103.06	85.4813	136.832	104.85	8.108	7.0073
GSK1669917	UNC10224993A	2-anilino-4-aminopyrimidine	Cl.Cc1cc(nc(Nc2ccc(cc2)S(=O)(=O)N2CCOCC2)n1)N1Cc2ccccc2C1		117.66	138.98	64.1379	76.3249	1.549	8.22785
GSK1379880	UNC10225210A	2-anilino-4-aminopyrimidine	Fc1ccc(Nc2nccc(NCCNC(=O)Nc3ccccc3F)n2)cc1		82.91	133.272	104.778	97.8218	3.189	7.8105
GSK1379896	UNC10225363A	2-anilino-4-aminopyrimidine	COc1ccc(Nc2nccc(NCCNC(=O)c3cc4ccccc4s3)n2)cc1		100.12	88.8706	100.56	107.99	5.04	17.7606
GSK1379944	UNC10225066A	2-anilino-4-aminopyrimidine	Fc1ccc(CNc2nccc(NCCNC(=O)c3cc4ccccc4s3)n2)cc1	TOXIC	378.86	79.28	122.345	117.479	8.853	12.2677
GSK1379899	UNC10225193A	2-anilino-4-aminopyrimidine	COc1ccc(Nc2nccc(NCCNC(=O)Nc3cc(C)ccc3C)n2)cc1		79.47	88.8225	123.564	108.958	7.119	15.309
GSK1229496	UNC10225308A	2-anilino-4-aryl-pyrimidine	COc1ccc(Nc2nccc(n2)-c2ccc(NC(=O)c3cc4cc(F)ccc4[nH]3)cc2)cc1		76.92	129.709	79.73	89.0059	5.466	10.2122
GSK1229782	UNC10225056A	2-anilino-4-aryl-pyrimidine	COc1ccc(Nc2nccc(n2)-c2cccc(NC(=O)c3cc4cc(F)ccc4[nH]3)c2)cc1		91.24	89.9532	93.1597	110.992	2.707	14.2857
GSK1440913	UNC10225045A	2-anilino-4-aryl-pyrimidine	Cc1cc(cc(C)c1O)-c1ccnc(Nc2cccc(c2)C#N)n1	LYSO TOXIC	97.58	76.929	63.5415	78.5148	7.493	21.61
GSK1379800	UNC10225306A	2-anilino-4-piperidinopyrimidine	Fc1ccc(Nc2nccc(n2)N2CCC(CC2)NC(=O)Nc2ccccc2F)cc1	TOXIC	198.42	118.123	95.3249	97.0635	6.856	9.18484
GSK1379788	UNC10225282A	2-anilino-4-piperidinopyrimidine	COc1ccc(CNC(=O)NC2CCN(CC2)c2ccnc(Nc3ccc(F)cc3)n2)cc1		114.99	82.6226	86.3194	97.113	3.796	14.8893
GSK1653539	UNC10225245A	2-anilino-4-piperidinopyrimidine	OC(=O)C(F)(F)F.COc1ccc(cc1)S(=O)(=O)NC1CCN(CC1)c1cc(C)nc(Nc2cccc(c2)C#N)n1		67.09	97.3726	59.4552	82.6594	5.297	12.2642
GSK1379812	UNC10225162A	2-anilino-4-piperidinopyrimidine	COc1ccc(Nc2nccc(n2)N2CCC(CC2)NC(=O)C(C)c2ccc(Cl)cc2)cc1		91.65	97.1541	134.37	89.9888	5.919	16.5289
GSK1379825	UNC10225124A	2-anilino-4-piperidinopyrimidine	COc1cc(Nc2nccc(n2)N2CCC(CC2)NS(=O)(=O)c2ccc(NC(C)=O)cc2)cc(OC)c1OC		75.82	107.838	96.2375	89.823	12.82	12.081
GSK1653537	UNC10225222A	2-anilino-4-piperidinopyrimidine	OC(=O)C(F)(F)F.Cc1cc(nc(Nc2cccc(c2)C#N)n1)N1CCC(CC1)NS(=O)(=O)c1ccc(F)cc1	TOXIC	183.29	84.4387	104.605	98.838	10.28	18.209
GSK1379766	UNC10225032A	2-anilino-4-pyrrolidinopyrimidine	COc1cc(Nc2nccc(n2)N2CCC(C2)NC(=O)Nc2ccc3OCOc3c2)cc(OC)c1OC		118.87	95.4091	63.3243	78.5504	4.467	9.30506
GSK1379717	UNC10225329A	2-anilino-4-pyrrolidinopyrimidine	Cn1cncc1C(=O)NC1CCN(C1)c1ccnc(Nc2ccc(F)cc2)n1		113.98	85.9002	84.1904	97.8022	3.863	10.4688
GSK1379738	UNC10225093A	2-anilino-4-pyrrolidinopyrimidine	COc1ccc(Nc2nccc(n2)N2CCC(C2)NC(=O)c2cc3ccccc3s2)cc1		106.01	101.038	52.0495	80.5556	5.331	9.69388
GSK1379763	UNC10225183A	2-anilino-4-pyrrolidinopyrimidine	COc1cccc(NC(=O)NC2CCN(C2)c2ccnc(Nc3cc(OC)c(OC)c(OC)c3)n2)c1		111.8	90.0164	128.421	124.418	4.716	18.7952
GSK1379721	UNC10225110A	2-anilino-4-pyrrolidinopyrimidine	COc1cccc(NC(=O)NC2CCN(C2)c2ccnc(Nc3ccc(F)cc3)n2)c1		103.41	112.403	94.4747	102.233	3	13.355
GSK1379710	UNC10225088A	2-anilino-4-pyrrolidinopyrimidine	CC(=O)c1cccc(NC(=O)NC2CCN(C2)c2ccnc(Nc3ccc(F)cc3)n2)c1		70.15	98.9797	124.216	115.016	4.149	16.1121
GSK1379712	UNC10225161A	2-anilino-4-pyrrolidinopyrimidine	COC(=O)C(NC(=O)NC1CCN(C1)c1ccnc(Nc2ccc(F)cc2)n1)c1ccccc1		111.3	98.2684	132.021	102.904	9.984	6.90909
GSK1379746	UNC10225330A	2-anilino-4-pyrrolidinopyrimidine	COC(=O)c1cccc(NC(=O)NC2CCN(C2)c2ccnc(Nc3ccc(OC)cc3)n2)c1		99	105.565	97.9415	97.4521	6.504	11.3889
GSK1379751	UNC10225157A	2-anilino-4-pyrrolidinopyrimidine	COc1cc(Nc2nccc(n2)N2CCC(C2)NC(=O)c2cccc(c2)C#N)cc(OC)c1OC		124.29	92.5707	80.4113	103.204	5.621	13.3127
GSK1379748	UNC10225391A	2-anilino-4-pyrrolidinopyrimidine	COc1ccc(CNC(=O)NC2CCN(C2)c2ccnc(Nc3cc(OC)c(OC)c(OC)c3)n2)cc1		124.35	99.0388	92.4496	91.0719	3.677	7.30159
GSK1379767	UNC10225033A	2-anilino-4-pyrrolidinopyrimidine	COC(=O)c1cccc(NC(=O)NC2CCN(C2)c2ccnc(Nc3cc(OC)c(OC)c(OC)c3)n2)c1		115.43	122.325	85.7411	95.5909	5.967	6.50406
GSK1379706	UNC10225112A	2-anilino-4-pyrrolidinopyrimidine	COc1ccc(CNC(=O)NC2CCN(C2)c2ccnc(Nc3ccc(F)cc3)n2)cc1		89.4	119.743	67.2071	81.5808	2.944	11.6448
GSK1379765	UNC10225160A	2-anilino-4-pyrrolidinopyrimidine	COc1cccc(CNC(=O)NC2CCN(C2)c2ccnc(Nc3cc(OC)c(OC)c(OC)c3)n2)c1		74.87	98.2522	73.4428	97.2348	3.196	15.9664
GSK1379757	UNC10225080A	2-anilino-4-pyrrolidinopyrimidine	COc1cc(Nc2nccc(n2)N2CCC(C2)NC(=O)C(C)c2ccc(Cl)cc2)cc(OC)c1OC		97.54	80.4001	100.221	95.4943	5.138	15.235
GSK1379714	UNC10225240A	2-anilino-4-pyrrolidinopyrimidine	COC(=O)C(Cc1ccccc1)NC(=O)NC1CCN(C1)c1ccnc(Nc2ccc(F)cc2)n1		95.9	110.397	97.6166	115.841	4.187	7.75095
GSK1379741	UNC10225424A	2-anilino-4-pyrrolidinopyrimidine	COc1ccc(Nc2nccc(n2)N2CCC(C2)NC(=O)Nc2cc(C)ccc2C)cc1		100.67	115.7	91.1371	90.2828	3.588	9.27835
GSK1379753	UNC10225111A	2-anilino-4-pyrrolidinopyrimidine	COc1cc(Nc2nccc(n2)N2CCC(C2)NC(=O)Nc2cccc(c2)C(C)=O)cc(OC)c1OC		112.38	116.36	96.4782	93.758	2.899	10.7203
GSK1379720	UNC10225218A	2-anilino-4-pyrrolidinopyrimidine	Cc1ccc(C)c(NC(=O)NC2CCN(C2)c2ccnc(Nc3ccc(F)cc3)n2)c1		98.8	92.3753	115.097	109.751	6.055	10.4905
GSK1379737	UNC10225113A	2-anilino-4-pyrrolidinopyrimidine	CCCc1ccc(cc1)S(=O)(=O)NC1CCN(C1)c1ccnc(Nc2ccc(OC)cc2)n1		106.07	116.08	83.7019	93.3503	5.947	12.7533
GSK1379727	UNC10225104A	2-anilino-4-pyrrolidinopyrimidine	COc1ccc(CNC(=O)NC2CCN(C2)c2ccnc(Nc3ccc(OC)cc3)n2)cc1		96.08	118.158	79.6018	81.195	4.739	11.0054
GSK1379716	UNC10225253A	2-anilino-4-pyrrolidinopyrimidine	Fc1ccc(Nc2nccc(n2)N2CCC(C2)NC(=O)c2cc3ccccc3s2)cc1	TFE3	79.19	86.0014	72.9468	96.7523	2.961	24.9438
GSK1379732	UNC10225278A	2-anilino-4-pyrrolidinopyrimidine	COc1ccc(Nc2nccc(n2)N2CCC(C2)NC(=O)c2cccc(NC(C)=O)c2)cc1		83.81	135.733	114.894	106.49	5.924	6.21951
GSK1379761	UNC10225052A	2-anilino-4-pyrrolidinopyrimidine	COc1cc(Nc2nccc(n2)N2CCC(C2)NC(=O)C2COc3ccccc3O2)cc(OC)c1OC		96.01	125.746	95.1426	97.7483	2.435	10.3306
GSK1379724	UNC10225235A	2-anilino-4-pyrrolidinopyrimidine	Fc1ccc(Nc2nccc(n2)N2CCC(C2)NC(=O)Nc2ccc3OCOc3c2)cc1		104.22	89.0963	90.0896	99.3162	3.855	7.38994
GSK1379725	UNC10225164A	2-anilino-4-pyrrolidinopyrimidine	COC(=O)c1cccc(NC(=O)NC2CCN(C2)c2ccnc(Nc3ccc(F)cc3)n2)c1	TFE3	90.74	95.3172	80.4675	88.3218	7.565	21.2625
GSK1379708	UNC10225034A	2-anilino-4-pyrrolidinopyrimidine	Fc1ccc(Nc2nccc(n2)N2CCC(C2)NC(=O)c2cccc(c2)C#N)cc1		99.36	107.86	97.2672	112.326	6.024	11.3485
GSK1379754	UNC10225397A	2-anilino-4-pyrrolidinopyrimidine	COc1cc(Nc2nccc(n2)N2CCC(C2)NC(=O)c2cccc(NC(C)=O)c2)cc(OC)c1OC		115.02	143.24	91.7053	95.8551	3.28	7.66721
GSK1379713	UNC10225022A	2-anilino-4-pyrrolidinopyrimidine	CC(C(=O)NC1CCN(C1)c1ccnc(Nc2ccc(F)cc2)n1)c1ccc(Cl)cc1	DQ Only	94.01	84.407	153.176	124.596	6.535	10.3293
GSK1379760	UNC10225135A	2-anilino-4-pyrrolidinopyrimidine	COc1cc(Nc2nccc(n2)N2CCC(C2)NC(=O)c2cc3ccccc3s2)cc(OC)c1OC		89.79	107.526	67.7068	93.6949	5	8.33333
GSK1379715	UNC10224998A	2-anilino-4-pyrrolidinopyrimidine	CCCc1ccc(cc1)S(=O)(=O)NC1CCN(C1)c1ccnc(Nc2ccc(F)cc2)n1		100.57	97.1028	80.2858	105.291	6.973	11.306
GSK1379722	UNC10225152A	2-anilino-4-pyrrolidinopyrimidine	Fc1ccc(Nc2nccc(n2)N2CCC(C2)NC(=O)Nc2ccccc2F)cc1	TFEB	94.79	114.619	129.341	121.71	14.4	10.7089
GSK1379731	UNC10225375A	2-anilino-4-pyrrolidinopyrimidine	COc1ccc(Nc2nccc(n2)N2CCC(C2)NC(=O)Nc2cccc(c2)C(C)=O)cc1		78.89	122.852	109.135	92.4821	9.038	14.269
GSK1379730	UNC10225313A	2-anilino-4-pyrrolidinopyrimidine	COc1ccc(Nc2nccc(n2)N2CCC(C2)NC(=O)c2cccc(c2)C#N)cc1		125.87	108.328	67.5581	85.5476	9.198	13.539
GSK1379742	UNC10225347A	2-anilino-4-pyrrolidinopyrimidine	COc1ccc(Nc2nccc(n2)N2CCC(C2)NC(=O)Nc2cccc(OC)c2)cc1		126.78	103.645	119.162	99.3768	8.931	16.866
GSK1379745	UNC10225177A	2-anilino-4-pyrrolidinopyrimidine	COc1ccc(Nc2nccc(n2)N2CCC(C2)NC(=O)Nc2ccc3OCOc3c2)cc1	LYSO TOXIC	76.28	86.2179	69.0978	77.912	10.83	19.512
GSK1379723	UNC10225147A	2-anilino-4-pyrrolidinopyrimidine	COc1cccc(CNC(=O)NC2CCN(C2)c2ccnc(Nc3ccc(F)cc3)n2)c1	TFE3	98	83.603	104.406	106.335	8.633	22.561
GSK1379762	UNC10225105A	2-anilino-4-pyrrolidinopyrimidine	COc1cc(Nc2nccc(n2)N2CCC(C2)NC(=O)Nc2cc(C)ccc2C)cc(OC)c1OC		74.55	111.041	110.387	96.8621	7.028	14.404
GSK1379735	UNC10225010A	2-anilino-4-pyrrolidinopyrimidine	COc1ccc(Nc2nccc(n2)N2CCC(C2)NC(=O)C(C)c2ccc(Cl)cc2)cc1		70.53	119.804	99.9196	94.0442	5.128	11.711
GSK1379729	UNC10225134A	2-anilino-4-pyrrolidinopyrimidine	COc1ccc(Nc2nccc(n2)N2CCC(C2)NS(=O)(=O)c2ccc(NC(C)=O)cc2)cc1		69.35	90.6068	76.8082	100.227	5.217	16.505
GW591947	UNC10225133A	2-anilino-5-aryl-oxazole	Cl.CCS(=O)(=O)c1ccc(OC)c(Nc2ncc(o2)-c2ccc(F)cc2)c1		64.95	114.657	82.1722	99.7277	4.85	8.80088
GSK223675	UNC10225008A	2-aryl-4-anilino(pyridin-4-yl)-quinazoline and analogues	Cc1cccc(n1)-c1cc(Nc2ccncc2)c2ccccc2n1		117.83	85.0688	136.987	120.765	7.904	9.28074
GSK257997	UNC10225175A	2-aryl-4-anilino(pyridin-4-yl)-quinazoline and analogues	Cc1cccc(n1)-c1nc(C)cc(Nc2ccncc2)n1		66.29	128.02	78.6428	86.6995	2.98	9.74421
GSK204919	UNC10225042A	2-aryl-4-anilino(pyridin-4-yl)-quinazoline and analogues	COc1ccc2nc(nc(Nc3ccncc3)c2c1)-c1cccc(C)n1	DQ Only	106.43	98.7647	144.988	139.383	4.219	7.07395
GSK189015	UNC10225028A	2-aryl-4-anilino(pyridin-4-yl)-quinazoline and analogues	Cc1ccc(s1)-c1nc(Nc2ccncc2)c2ccccc2n1		70.77	75.7434	116.897	105.3	4.142	15.061
GW872411	UNC10224997A	2-aryl-4-anilino(pyridin-4-yl)-quinazoline and analogues	Cc1cccc(n1)-c1nc(Nc2ccnc(C)c2)c2ccccc2n1	TFE3	69.93	94.1655	103.321	114.138	5.911	20.206
GW867587	UNC10225239A	2-aryl-4-anilino(pyridin-4-yl)-quinazoline and analogues	Cc1cccc(n1)-c1nc(Nc2ccc3[nH]nnc3c2)c2ccccc2n1		54.27	123.888	114.161	102.406	14.22	12.032
GW855857	UNC10225327A	2-aryl-4-anilino(pyridin-4-yl)-quinazoline and analogues	Cc1cccc(n1)-c1nc(Nc2ccncc2)c2ccccc2n1		89.05	124.291	79.7993	95.7299	6.499	15.509
GW876019	UNC10225044A	2-aryl-4-anilino(pyridin-4-yl)-quinazoline and analogues	Cc1cccc(n1)-c1nc(Nc2cccc(c2)C(N)=O)c2ccccc2n1	TOXIC	199.56	75.325	115.761	107.41	7.937	17.52
GW873004	UNC10225122A	2-aryl-4-anilino(pyridin-4-yl)-quinazoline and analogues	Clc1cccc(c1)-c1nc(Nc2ccncc2)c2ccccc2n1	TFE3 + DQ	129.21	66.6142	102.26	118.513	4.683	19.505
GW869640	UNC10225126A	2-aryl-4-anilino(pyridin-4-yl)-quinazoline and analogues	Cc1csc(n1)-c1nc(Nc2ccncc2)c2ccccc2n1		59.35	81.7671	86.8601	102.293	2.754	13.202
GW867588	UNC10225477A	2-aryl-4-anilino(pyridin-4-yl)-quinazoline and analogues	Cc1cccc(n1)-c1nc(Nc2ccc3ncsc3c2)c2ccccc2n1	TFEB/TFE3	60.47	62.4622	95.2744	103.181	27.23	18.78
GW869641	UNC10225181A	2-aryl-4-anilino(pyridin-4-yl)-quinazoline and analogues	Cc1cccc(n1)-c1nc(Nc2ccncc2)c2sccc2n1		80.75	70.1675	90.9743	102.97	20.32	6.926
GW876731	UNC10225480A	2-aryl-4-anilino(pyridin-4-yl)-quinazoline and analogues	Cc1cccc(n1)-c1nc(Nc2ccc3n(C)ncc3c2)c2ccccc2n1	TFE3	73.05	107.178	96.1575	100.569	18.65	20.308
SB-733371	UNC10225292A	3-acylamino-6-aryl-indazole	Fc1ccccc1-c1ccc2c(NC(=O)C3CC3)n[nH]c2c1		88.17	133.332	129.642	114.494	4.96	7.512
SB-733894	UNC10225300A	3-acylamino-6-aryl-indazole	Fc1cccc(-c2ccc3c(NC(=O)C4CC4)n[nH]c3c2)c1F		80.72	112.33	66.3779	85.2853	5.043	15.112
SB-738481	UNC10225317A	3-acylamino-6-aryl-indazole	O=C(Nc1n[nH]c2cc(ccc12)-c1ccoc1)C1CC1		109.29	105.012	82.3123	113.228	6.455	12.054
SB-735464	UNC10225002A	3-acylamino-6-aryl-indazole	Fc1cccc(c1)-c1ccc2c(NC(=O)C3CC3)n[nH]c2c1		75.61	95.2796	82.1378	107.311	2.083	14.172
SB-732932	UNC10225326A	3-acylamino-6-aryl-indazole	O=C(Nc1n[nH]c2cc(ccc12)-c1ccsc1)C1CC1		126.66	130.181	63.5555	84.8312	11.5	8.298
SB-737447	UNC10225419A	3-acylamino-6-aryl-indazole	O=C(Nc1n[nH]c2cc(ccc12)-c1ccco1)C1CC1		119.4	114.46	79.017	97.0574	10.4	9.474
SB-601436	UNC10225304A	3-amino-5-aryl-pyrazolopyridine	CCCC(=O)Nc1n[nH]c2ncccc12		122.64	111.134	119.211	109.95	6.825	11.891
SB-517081	UNC10225468A	3-amino-5-aryl-pyrazolopyridine	Nc1n[nH]c2ncc(cc12)-c1ccccc1	DQ Only	82.09	74.0408	121.049	122.456	4.878	10.191
SB-642124	UNC10225411A	3-amino-5-aryl-pyrazolopyridine	Nc1n[nH]c2cnc(cc12)-c1ccccc1		86.32	121.573	94.706	98.1982	10.03	5.786
SB-548492	UNC10225060A	3-amino-5-aryl-pyrazolopyridine	CC(=O)Nc1n[nH]c2ncc(cc12)-c1ccccc1		85.75	87.3009	81.0055	101.486	4.731	13.456
SB-642057	UNC10225186A	3-amino-5-aryl-pyrazolopyridine	CCCC(=O)Nc1n[nH]c2ncc(cc12)-c1cccc2ccccc12	TOXIC	230.7	59.8522	126.932	107.099	5.517	14.047
SB-517389	UNC10225209A	3-amino-5-aryl-pyrazolopyridine	Nc1n[nH]c2nnc(cc12)-c1ccccc1	DQ Only	99.42	69.7809	136.146	127.717	5.208	18.568
GSK2286775	UNC10225077B	3-Amino-6-aryl-indazole	Cl.Cl.Nc1n[nH]c2cc(ccc12)-c1cc(nc(N)n1)N1CCCC(C1)NC(=O)c1ccccc1		119.49	104.235	67.1031	83.4819	4.251	13.75
GSK2192730	UNC10225070A	3-Amino-6-aryl-indazole	Nc1n[nH]c2cc(ccc12)-c1cccc(N)n1		126.21	95.9767	80.0646	98.3314	5.457	14.8725
GSK2288359	UNC10225006A	3-Amino-6-aryl-indazole	OC(=O)C(F)(F)F.OC(=O)C(F)(F)F.Nc1n[nH]c2cc(ccc12)-c1cc(nc(N)n1)N1CCC[C@H](C1)C(=O)Nc1ccccc1		96.03	88.8827	83.6939	103.682	6.39	14.0823
GSK2376236	UNC10225331A	3-Amino-6-aryl-indazole	CC[C@@H]1CO[C@@H](CN1c1cc(nc(NC)n1)-c1ccc2c(N)n[nH]c2c1)C(=O)Nc1ccccc1		114.69	121.191	102.899	87.993	3.52	8.80579
GSK2219329	UNC10225075A	3-Amino-6-aryl-indazole	CN(C)c1cc(nc(N)n1)-c1ccc2c(N)n[nH]c2c1		83.85	85.7939	87.8148	98.1736	4.035	13.0288
GSK2258759	UNC10225083A	3-Amino-6-aryl-indazole	C[C@@H]1CCCCN1c1cc(nc(N)n1)-c1ccc2c(N)n[nH]c2c1		88.63	88.839	61.154	84.491	3.397	12.5217
GSK2224810	UNC10225374A	3-Amino-6-aryl-indazole	CNc1cc(nc(N)n1)-c1ccc2c(N)n[nH]c2c1		132.47	109.901	93.315	95.1175	4.147	7.02782
GSK2298859	UNC10225018A	3-Amino-6-aryl-indazole	CNc1nc(cc(n1)-c1ccc2c(N)n[nH]c2c1)N1C[C@H](CC[C@H]1C)C(=O)Nc1ccccc1		105.92	105.37	117.752	109.704	6.902	12.855
GSK2375584	UNC10224994A	3-Amino-6-aryl-indazole	CNc1nc(cc(n1)-c1ccc2c(N)n[nH]c2c1)N1C[C@H](OC[C@H]1C)C(=O)NC1CCCCC1		76.99	127.703	111.286	104.596	4.512	6.45905
GSK2227430	UNC10225103A	3-Amino-6-aryl-indazole	Nc1n[nH]c2cc(ccc12)-c1cc(nc(N)n1)N1CCCC1		104.62	85.0244	87.9304	104.792	3.472	14.082
GSK2189892	UNC10225003A	3-Amino-6-aryl-indazole	Cl.Nc1n[nH]c2cc(ccc12)-c1ccccn1		114.93	100.375	114.797	107.537	8.333	11.1756
GSK2286096	UNC10225148A	3-Amino-6-aryl-indazole	CC(C)(C)OC(=O)NC1CCCN(C1)c1cc(nc(N)n1)-c1ccc2c(N)n[nH]c2c1		116.95	128.62	137.353	108.171	2.893	7.82493
GSK1034945	UNC10225405A	3-Amino-6-aryl-indazole	Nc1n[nH]c2cc(ccc12)-c1ccnc(N)n1		117.83	141.525	84.1103	101.087	3.246	14.8907
GSK2283293	UNC10225143A	3-Amino-6-aryl-indazole	C[C@H]1CC[C@H](CN1c1cc(nc(N)n1)-c1ccc2c(N)n[nH]c2c1)C(=O)Nc1ccccc1		101.77	95.9106	68.0574	92.2671	5.466	10.9955
GSK2291363	UNC10225489A	3-Amino-6-aryl-indazole	C[C@@H]1CC[C@@H](CN1c1cc(nc(N)n1)-c1ccc2c(N)n[nH]c2c1)C(=O)NC1CCCCC1		87.12	117.579	117.056	112.535	3.731	16.0187
GSK2250882	UNC10225030A	3-Amino-6-aryl-indazole	CC(C)c1cc(nc(N)n1)-c1ccc2c(N)n[nH]c2c1		82.41	92.2325	90.9839	110.648	3.859	20.4842
GSK2206003	UNC10225381A	3-Amino-6-aryl-indazole	CNc1nccc(n1)-c1ccc2c(N)n[nH]c2c1		89.67	71.4423	68.3204	96.1746	3.506	14.6237
GSK2193613	UNC10225146A	3-Amino-6-aryl-indazole	Nc1n[nH]c2cc(ccc12)-c1cccc(N)c1		94.13	112.119	55.6654	76.2805	4.959	9.07716
GSK2286062	UNC10243859A	3-Amino-6-aryl-indazole	C[C@@H]1CC[C@H](CN1c1cc(nc(N)n1)-c1ccc2c(N)n[nH]c2c1)C(=O)Nc1ccccc1		87.26	138.153	74.1093	77.2311	4.267	8.18468
GSK2228768	UNC10225344A	3-Amino-6-aryl-indazole	Nc1n[nH]c2cc(ccc12)-c1cc(nc(N)n1)N1CCCCC1		117.34	85.3735	114.618	125.411	3.407	12.523
GSK2221681	UNC10225323A	3-Amino-6-aryl-indazole	CC(C)Nc1cc(nc(N)n1)-c1ccc2c(N)n[nH]c2c1		98.58	122.375	78.8163	81.0255	4.141	7.71389
GSK2225749	UNC10225214A	3-Amino-6-aryl-indazole	Nc1n[nH]c2cc(ccc12)-c1cc(Nc2ccccc2)nc(N)n1		135.05	92.2887	84.5439	97.0171	8.819	13.669
SB-710363	UNC10225144A	3-amino-6-aryl-pyrazolopyridine	Oc1ccc(cc1)-c1ccc2c(NC(=O)C3CC3)n[nH]c2n1	DQ Only	133.76	103.547	87.1144	130.752	15.49	18.158
SB-711805	UNC10225392A	3-amino-6-aryl-pyrazolopyridine	Oc1cccc(c1)-c1ccc2c(NC(=O)C3CC3)n[nH]c2n1	TFE3	105.72	107.307	78.2693	112.048	10.76	23.15
SB-734909	UNC10225384A	3-amino-6-aryl-pyrazolopyridine	Clc1cc2c(NC(=O)C3CC3)n[nH]c2nc1-c1ccccc1	DQ Only	83.64	45.3496	123.775	126.243	6.627	10.45
SB-710903	UNC10225312A	3-amino-6-aryl-pyrazolopyridine	COc1cccc(c1)-c1ccc2c(NC(=O)C3CC3)n[nH]c2n1		104.06	105.806	82.2473	92.8803	9.141	8.526
SB-742352	UNC10225444A	3-amino-6-aryl-pyrazolopyridine	O[C@H]([C@@H](O)C(O)=O)C(O)=O.Brc1cc2c(NC(=O)c3ccc(CN4CCCC4)cc3)n[nH]c2nc1-c1ccco1	TFE3	95.96	100.711	92.6637	91.0829	7.899	19.326
SB-735297	UNC10225455A	3-amino-6-aryl-pyrazolopyridine	Brc1cc2c(NC(=O)C3CC3)n[nH]c2nc1-c1cccs1		112.72	125.038	103.591	106.97	7.448	10.454
SB-742251	UNC10225180A	3-amino-6-aryl-pyrazolopyridine	Brc1cc2c(NC(=O)C3CC3)n[nH]c2nc1-c1nccs1		80.83	130.732	109.29	109.805	12.43	5.594
SB-742034	UNC10225365A	3-amino-6-aryl-pyrazolopyridine	O[C@H]([C@@H](O)C(O)=O)C(O)=O.Brc1cc2c(NC(=O)C3CCN(Cc4ccccc4)C3)n[nH]c2nc1-c1ccco1	TFE3	87.38	103.32	103.439	100.359	3.208	21.82
SB-711880	UNC10225026A	3-amino-6-aryl-pyrazolopyridine	Oc1ccccc1-c1ccc2c(NC(=O)C3CC3)n[nH]c2n1		88.2	102.118	70.1442	92.5322	4.354	12.198
SB-711239	UNC10225004A	3-amino-6-aryl-pyrazolopyridine	COc1ccccc1-c1ccc2c(NC(=O)C3CC3)n[nH]c2n1		73.81	104.883	73.8866	92.6932	3.982	10.01
SB-708998	UNC10225259A	3-amino-6-aryl-pyrazolopyridine	Brc1cc2c(NC(=O)C3CC3)n[nH]c2nc1-c1ccccc1		115.51	73.6488	93.6812	102.392	9.856	9.049
SB-742609	UNC10225050A	3-amino-6-aryl-pyrazolopyridine	Brc1cc2c(NC(=O)C3CCCC3)n[nH]c2nc1-c1nccs1		69.4	69.1153	95.3529	108.278	8.054	7.931
SB-708999	UNC10225264A	3-amino-6-aryl-pyrazolopyridine	O=C(Nc1n[nH]c2nc(ccc12)-c1ccccc1)C1CC1		67.5	127.545	102.033	111.172	6.343	15.719
SB-743341	UNC10225140A	3-amino-6-aryl-pyrazolopyridine	Brc1cc2c(NC(=O)C3CCCC3)n[nH]c2nc1-c1cccs1		91.49	111.897	118.794	104.537	21.21	12.292
SB-731284	UNC10225350A	3-amino-6-aryl-pyrazolopyridine	O=C(Nc1n[nH]c2cc(ccc12)-c1cccs1)C1CC1		71.3	98.0905	119.548	107.153	12.38	10.839
SB-731579	UNC10225198A	3-amino-6-aryl-pyrazolopyridine	CCN1CCN(CCCC(=O)Nc2n[nH]c3nc(c(Br)cc23)-c2ccc(O)cc2)CC1		91.62	67.0059	115.435	103.093	17.61	6.815
GSK1535721	UNC10225400A	3-amino-6-aryl-quinoxaline	NS(=O)(=O)c1cccc(c1)-c1ccc2ncc(nc2c1)N1CCOCC1		95.42	118.723	83.023	88.9046	4.144	6.51214
SB-317661	UNC10225014A	3-anilino-4-aryl maleimide	Clc1ccc(cc1)C1=C(Nc2ccccc2)C(=O)NC1=O		95.14	76.7228	128.383	111.446	7.059	15.142
SB-334860	UNC10225087A	3-anilino-4-aryl maleimide	CN(C1=C(C(=O)NC1=O)c1ccccc1)c1ccccc1	TOXIC	157.36	105.857	118.896	112.39	5.996	7.906
SB-381904	UNC10225121A	3-anilino-4-aryl maleimide	COc1ccccc1C1=C(Nc2ccc(O)c(Cl)c2)C(=O)NC1=O		88.63	99.8386	114.228	110.486	4.773	10.811
SB-360737	UNC10225338A	3-anilino-4-aryl maleimide	OC(=O)c1cccc(NC2=C(C(=O)NC2=O)c2ccc(Cl)cc2)c1	DQ Only	78.73	54.2154	123.059	117.977	5.647	12.008
SB-300079	UNC10225242A	3-anilino-4-aryl maleimide	CN1C(=O)C(Nc2ccccc2)=C(C1=O)c1ccccc1	TOXIC	287.85	117.957	102.218	99.9064	6.135	13.561
SB-405367	UNC10225252A	3-anilino-4-aryl maleimide	Oc1ccc(NC2=C(C(=O)NC2=O)c2ccc(Cl)cc2)cc1Cl		111.79	130.614	100.276	103.6	5.089	9.934
SB-390532	UNC10225063A	3-anilino-4-aryl maleimide	OC(=O)c1cc(NC2=C(C(=O)NC2=O)c2ccccc2)ccc1Cl		77.24	95.7132	124.466	106.062	4.199	16.64
SB-376715	UNC10225168A	3-anilino-4-aryl maleimide	Clc1ccccc1C1=C(Nc2ccccc2)C(=O)NC1=O		92.55	114.012	94.5413	92.7007	6.658	10.256
SB-342411	UNC10225346A	3-anilino-4-aryl maleimide	CSc1ccc(NC2=C(C(=O)NC2=O)c2ccccc2Cl)cc1		105.29	103.428	121.644	113.388	6.027	14.522
SB-390534	UNC10225065A	3-anilino-4-aryl maleimide	Oc1cccc(NC2=C(C(=O)NC2=O)c2ccccc2)c1		106.6	88.0851	107.124	107.027	4.399	9.477
SB-341528	UNC10225286A	3-anilino-4-aryl maleimide	CSc1ccc(NC2=C(C(=O)NC2=O)c2cccc(Cl)c2)cc1		80.89	105.136	102.024	103.371	5.381	10.847
SB-404321	UNC10225212A	3-anilino-4-aryl maleimide	CN1C(=O)C(Nc2cc(Cl)c(O)c(Cl)c2)=C(C1=O)c1ccc(Cl)cc1		103.32	107.725	96.219	97.0209	3.71	7.813
SB-342409	UNC10225092A	3-anilino-4-aryl maleimide	Clc1cccc(NC2=C(C(=O)NC2=O)c2ccccc2Cl)c1		96.89	114.878	81.8547	94.923	6.925	13.815
SB-390767	UNC10225267A	3-anilino-4-aryl maleimide	COc1cccc(c1)C1=C(Nc2cc(Cl)c(O)c(Cl)c2)C(=O)NC1=O		136.91	119.422	123.384	111.151	6.508	12.352
SB-390526	UNC10225401A	3-anilino-4-aryl maleimide	OC(=O)c1cccc(NC2=C(C(=O)NC2=O)c2ccccc2Cl)c1		73.47	95.326	120.097	113.257	5.611	7.395
SB-404290	UNC10225406A	3-anilino-4-aryl maleimide	CN1C(=O)C(Nc2ccc(Cl)c(c2)C(O)=O)=C(C1=O)c1ccc(Cl)cc1		75.31	91.262	120.546	105.901	3.59	10.123
SB-331032	UNC10225150A	3-anilino-4-aryl maleimide	COc1cccc(c1)C1=C(Nc2ccc(SC)cc2)C(=O)NC1=O		84.91	89.4668	106.244	106.46	4.128	14.612
SB-381891	UNC10225043A	3-anilino-4-aryl maleimide	COc1ccccc1C1=C(Nc2cccc(O)c2)C(=O)NC1=O		125.63	83.8038	136.465	112.447	8.136	13.363
SB-317651	UNC10225464A	3-anilino-4-aryl maleimide	Clc1ccc(cc1)C1=C(Nc2cccc(Cl)c2)C(=O)NC1=O		74.47	85.6198	132.696	111.594	3.704	10.267
SB-373598	UNC10225255A	3-anilino-4-aryl maleimide	Clc1ccccc1C1=C(N2CCc3ccccc23)C(=O)NC1=O	DQ Only	83.08	86.295	155.349	121.273	3.836	11.281
SB-390765	UNC10225244A	3-anilino-4-aryl maleimide	COc1ccc(cc1)C1=C(Nc2cccc(c2)C(O)=O)C(=O)NC1=O		80.02	109.359	74.9288	82.3811	15.51	6.866
SB-326892	UNC10225303A	3-anilino-4-aryl maleimide	COc1ccc(cc1)C1=C(Nc2cccc(Cl)c2)C(=O)NC1=O		108.9	111.092	128.605	113.394	6.897	10.891
SB-334865	UNC10225293A	3-anilino-4-aryl maleimide	COc1cccc(c1)C1=C(N(C)c2ccccc2)C(=O)NC1=O		74.5	78.2598	96.8898	106.445	4.502	13.509
SB-333613	UNC10225275A	3-anilino-4-aryl maleimide	Oc1cccc(NC2=C(C(=O)NC2=O)c2ccc(Cl)cc2)c1		93.98	72.9526	112.71	114.673	8.451	17.744
SB-390770	UNC10225061A	3-anilino-4-aryl maleimide	COc1cccc(c1)C1=C(Nc2cccc(c2)C(O)=O)C(=O)NC1=O	TFE3	91.51	71.4157	83.1991	110.641	7.415	19.968
SB-340867	UNC10225090A	3-anilino-4-aryl maleimide	Oc1ccc(NC2=C(C(=O)NC2=O)c2ccc(Cl)cc2)cc1		134.26	99.0035	92.2978	94.5127	11.08	11.405
SB-390769	UNC10225038A	3-anilino-4-aryl maleimide	COc1cccc(c1)C1=C(Nc2ccc(Cl)c(c2)C(O)=O)C(=O)NC1=O		67.98	91.6645	120.071	110.057	4.973	15.589
SB-390771	UNC10225456A	3-anilino-4-aryl maleimide	COc1cccc(c1)C1=C(Nc2cccc(O)c2)C(=O)NC1=O		101.77	97.8273	100.944	105.718	8.571	7.191
SB-317658	UNC10225216A	3-anilino-4-aryl maleimide	CSc1ccc(NC2=C(C(=O)NC2=O)c2ccc(Cl)cc2)cc1		104.34	155.731	88.2258	93.2927	4.271	17.028
SB-408010	UNC10225137A	3-anilino-4-aryl maleimide	Clc1cccc(c1)C1=C(N2CCc3ccccc23)C(=O)NC1=O	TFE3	100.2	132.244	107.62	107.271	4.79	20.874
SB-390530	UNC10225373A	3-anilino-4-aryl maleimide	Oc1c(Cl)cc(NC2=C(C(=O)NC2=O)c2ccccc2)cc1Cl		70.32	113.785	105.801	107.346	11.73	10.783
SB-341556	UNC10225288A	3-anilino-4-aryl maleimide	COc1cccc(c1)C1=C(Nc2cccc(Cl)c2)C(=O)NC1=O		133.69	80.6993	106.891	108.643	6.039	8.006
SB-390766	UNC10225299A	3-anilino-4-aryl maleimide	COc1ccc(cc1)C1=C(Nc2cccc(O)c2)C(=O)NC1=O	DQ Only	102.75	77.0991	174.214	115.156	8.503	15.171
GW824645	UNC10112764A	3-aryl-5-anilino pyrazole	Cl.NS(=O)(=O)c1cccc(Nc2cc(n[nH]2)-c2ccc(F)cc2)c1		125.3	80.4882	118.535	103.518	1.295	14.807
GSK190937	UNC10225238A	3-vinyl pyridines	Cl.Cc1cnc(N)c(\C=C\c2cncc(c2)C(=O)NCCc2ccc(Cl)cc2Cl)c1		86.74	140.803	95.5171	99.3048	3.75	11.3636
GSK1693850	UNC10225117A	4-6-di-Ar-quinoline	Nc1ncc(cc1S(=O)(=O)N1CCCCC1)-c1ccc2nccc(-c3ccncc3)c2c1	TOXIC	150.2	82.7822	254.177	83.5148	3.139	4.67532
GSK1627798	UNC10225011A	4-6-di-Ar-quinoline	Nc1ncc(cc1S(=O)(=O)N1CCOCC1)-c1ccc2nccc(-c3ccncc3)c2c1	DQ Only	92.69	96.8528	150.724	94.1175	0.5806	1.47601
GSK1669921	UNC10225457A	4-6-di-Ar-quinoline	CN(C)S(=O)(=O)c1cc(cnc1N)-c1ccc2nccc(-c3cccc(c3)S(N)(=O)=O)c2c1	LYSO TOXIC	74.17	78.6566	100.408	77.1793	2.303	3.134
GW867253	UNC10225379A	4-6-di-Ar-quinoline	NS(=O)(=O)c1cccc(c1)-c1ccc2nccc(-c3cccc(c3)S(N)(=O)=O)c2c1		131.37	79.0853	88.3652	88.031	4.73	17.035
GSK2576924	UNC10225119A	4-amino-3-aryl-thienopyridine and analogues	Nc1nccc2scc(-c3ccc4N(CCc4c3)C(=O)Cc3ccccc3)c12	LYSO TOXIC	128.12	119.234	60.0885	72.0958	5.51	4.6988
GSK2645446	UNC10225000A	4-amino-3-aryl-thienopyridine and analogues	Nc1ncnc2occ(-c3ccc4N(CCc4c3)C(=O)Cc3cc(F)ccc3F)c12		111.48	124.089	134.289	108.588	2.844	4.50771
GSK683281	UNC10225369A	4-amino-3-aryl-thienopyridine and analogues	Nc1ncc(-c2cccnc2)c2scc(-c3ccc4N(CCc4c3)C(=O)Cc3ccccc3)c12		64.72	102.346	84.5379	86.7801	3.581	19.6262
GSK2587663	UNC10225494A	4-amino-3-aryl-thienopyridine and analogues	Nc1nccc2scc(-c3ccc4N(CCc4c3)C(=O)Cc3cc(F)ccc3F)c12		74.58	97.1964	123.474	108.117	3.177	17.4603
GSK2593067	UNC10225500A	4-amino-3-aryl-thienopyridine and analogues	Nc1ncc(-c2cn[nH]c2)c2scc(-c3ccc4N(CCc4c3)C(=O)Cc3ccccc3)c12		74.47	110.943	107.995	96.8292	8.671	18.445
SB-589132	UNC10225431A	4-amino-3-aryl-thienopyridine and analogues	COc1ccc(cc1)-c1oc2ncnc(N)c2c1-c1ccc(OC)cc1	DQ Only	79.67	51.8685	144.388	120.256	4.865	9.248
SB-707548	UNC10112792A	4-amino-3-aryl-thienopyridine and analogues	Cl.Nc1ncnc2occ(-c3ccc(NC(=O)Nc4cc(ccc4F)C(F)(F)F)cc3)c12	LYSO TOXIC	84.72	92.6183	73.1149	78.8338	5.263	17.192
SB-731254-M	UNC10225107A	4-amino-3-aryl-thienopyridine and analogues	OC(=O)C(F)(F)F.Nc1ncnc2scc(-c3ccc(NC(=O)Cc4cc(F)ccc4F)cc3)c12		124.57	68.4915	106.008	96.5828	8.255	9.541
GW273749	UNC10225085A	4-anilino-quinazoline and analogues	Cl.C(c1ccccc1)n1ncc2cc(Nc3ncnc4ccccc34)ccc12		124.83	82.3946	91.3265	107.624	4.601	11.0048
GW583340	UNC10225091A	4-anilino-quinazoline and analogues	Cl.CS(=O)(=O)CCNCc1nc(cs1)-c1ccc2ncnc(Nc3ccc(OCc4cccc(F)c4)c(Cl)c3)c2c1		98.46	114.325	63.3893	82.0115	5.832	9.83607
GSK306886	UNC10224990A	4-anilino-quinazoline and analogues	Cl.Fc1cccc(c1)S(=O)(=O)c1ccc(Nc2ncnc3cc(Br)sc23)cc1Cl		136.08	81.7864	81.1196	105.16	10.77	13.2472
GW707818	UNC10225101A	4-anilino-quinazoline and analogues	Fc1cccc(COc2ccc(Nc3ncnc4sc(cc34)-c3ccc[nH]3)cc2Cl)c1		123.35	106.63	109.094	86.0935	8.383	15.8192
GW275568	UNC10225488A	4-anilino-quinazoline and analogues	Cl.C(c1ccccc1)n1ccc2cc(Nc3ncnc4ccccc34)ccc12		113.68	128.877	101.443	98.1955	3.407	8.10093
GW272142	UNC10225378A	4-anilino-quinazoline and analogues	Cl.C(c1ccccc1)n1cnc2cc(Nc3ncnc4ccccc34)ccc12		86.98	84.6825	110.747	119.253	2.972	16.8459
GW424170	UNC10225422A	4-anilino-quinazoline and analogues	Cl.Fc1ccccc1COc1ccc(Nc2ncnc3ccc(cc23)-c2nnc(o2)C(F)(F)F)cc1Cl		104.09	121.674	100.748	98.6232	3.535	5.4721
GI261590	UNC10225261A	4-anilino-quinazoline and analogues	Cl.COc1cc2ncnc(Nc3ccc(OCc4ccccc4Br)c(Cl)c3)c2cc1OC		120.37	123.735	96.2988	117.724	3.995	8.48953
GW281179	UNC10225035A	4-anilino-quinazoline and analogues	Cn1cncc1-c1cc2c(Nc3ccc(OCc4ccccc4)cc3)ncnc2cn1		76.24	109.397	110.548	106.444	6.441	18.8563
GW282450	UNC10225504A	4-anilino-quinazoline and analogues	Cl.COc1cc2ncnc(Nc3ccc4nc([nH]c4c3)-c3ccccc3)c2cc1OC	TFE3	94.98	107.726	98.4644	113.892	2.241	30.7947
GI230329	UNC10225449A	4-anilino-quinazoline and analogues	Cl.COc1cc2ncnc(Nc3cccc(Br)c3)c2cc1OC		89.71	123.688	117.347	95.2819	4.354	9.62145
GW569716	UNC10225115A	4-anilino-quinazoline and analogues	Cl.Cl.CS(=O)(=O)CCNCc1nc(cs1)-c1ccc2ncnc(Nc3ccc4n(Cc5ccccc5)ncc4c3)c2c1		99.64	105.595	104.516	112.81	3.616	17.3529
GW582764	UNC10225279B	4-anilino-quinazoline and analogues	Cl.CS(=O)(=O)CCNCc1nc(cs1)-c1ccc2ncnc(Nc3ccc(OCc4ccccc4)c(Cl)c3)c2c1		96.76	87.1913	82.6386	92.6303	5.664	17.3034
GW689066	UNC10225319A	4-anilino-quinazoline and analogues	Fc1cccc(COc2ccc(Nc3ncnc4nn5ccccc5c34)cc2Cl)c1	TFE3 + DQ	110.07	77.8311	134.451	139.917	3.13	21.2644
GSK223810	UNC10225271A	4-anilino-quinazoline and analogues	COc1cc2c(Nc3cccc(NC(=O)c4ccccc4)c3)ncnc2cc1OCCCN1CCOCC1		98.71	122.905	90.7007	104.516	3.873	10.5438
GSK301329	UNC10225250A	4-anilino-quinazoline and analogues	COc1cc2c(Nc3ccc(NC(=O)c4ccccc4)cc3)ncnc2cc1OCCCN1CCOCC1		83.23	140.076	81.4768	82.975	4.272	6.21302
GW574783	UNC10112604A	4-anilino-quinazoline and analogues	Cl.CS(=O)(=O)CCNCc1ccc(o1)-c1ccc2ncnc(Nc3ccc(OCc4ccccc4)c(Cl)c3)c2c1	TFE3	78.47	96.239	133.511	89.4843	8.742	24.664
GW320571	UNC10225497A	4-anilino-quinazoline and analogues	Cn1cncc1-c1ccc2ncnc(Nc3ccc(OCc4ccccc4)cc3)c2c1		50.65	104.341	100.861	83.0168	8.555	13.085
GI262866	UNC10225360A	4-anilino-quinazoline and analogues	Oc1ccc2ncnc(Nc3ccc(OCc4ccccc4)cc3)c2c1		98.47	101.577	120.308	114.21	5.465	13.636
GW781483	UNC10126563B	4-anilino-quinazoline and analogues	Fc1ccc(Nc2ncnc3cc(OCCCN4CCOCC4)c(NC(=O)C=C)cc23)cc1Cl	TOXIC	149.52	114.574	67.2341	74.2199	7.788	16.19
GW709199	UNC10225096A	4-anilino-quinazoline and analogues	FC(F)(F)c1ccc(\C=C\c2cncnc2Nc2ccc3[nH]c(Cc4ccccc4)nc3c2)cc1		102.23	103.454	116.48	101.825	6.392	12.517
GW664114	UNC10225079A	4-anilinoquinoline	N#Cc1cnc2cc(ccc2c1Nc1ccc(Oc2ccccc2)cc1)-c1cnc(CNCCN2CCOCC2)s1	LYSO TOXIC	71.03	110.487	48.9718	51.6552	5.313	6.44809
GW440137	UNC10225007A	4-anilinoquinoline	Cl.N(c1ccc2[nH]ncc2c1)c1ccnc2cc(ccc12)-c1ccccn1	LYSO TOXIC	108.57	105.776	77.5735	57.6462	7.657	16.0338
GW567142	UNC10225130B	4-anilinoquinoline	Cl.C(N1CCNCC1)c1ccc(o1)-c1ccc2c(Nc3ccc(Oc4ccccn4)cc3)ccnc2c1	LYSO TOXIC	101.15	88.0182	87.9398	55.2031	17.19	38.5338
GW440148	UNC10225390A	4-anilinoquinoline	Cl.CC(=O)Nc1ccc(COc2ccc(Nc3ccnc4cc(ccc34)-c3ccccn3)cc2)cc1	LYSO TOXIC	71.4	89.2845	42.3938	42.6705	19.19	50.2375
GI261656	UNC10225483A	4-anilinoquinoline	Cl.COc1cc2nccc(Nc3ccc(Oc4ccccc4)cc3)c2cc1OC	LYSO TOXIC	74.22	95.5586	58.494	52.2899	23.88	50.1241
GW525701	UNC10225141A	4-anilinoquinoline	Cl.Cn1ccc(n1)-c1cccc(Nc2ccnc3cc(ccc23)-c2nccs2)c1	TOXIC	174.83	43.0303	161.907	66.2672	12.07	26.0536
GW440138	UNC10225345A	4-anilinoquinoline	Cl.N(c1ccc2[nH]ccc2c1)c1ccnc2cc(ccc12)-c1ccccn1	TOXIC	157	89.1527	44.6576	42.4856	8.096	38.3212
GW560116	UNC10225220A	4-anilinoquinoline	Fc1cc(Cl)ccc1Nc1ccnc2cc(ccc12)-c1ccc(CN2CCCCC2)o1		82.41	76.9236	113.719	129.263	3.77	18
GW494601	UNC10225467A	4-anilinoquinoline	Cl.Oc1cccc(Nc2ccnc3cc(ccc23)-c2ccncc2)c1	LYSO TOXIC	125.78	88.5785	34.9514	51.4245	5.917	10.6498
GW440146	UNC10225182A	4-anilinoquinoline	Cl.Cc1ccc(cc1)C(=O)Nc1ccc(Nc2ccnc3cc(ccc23)-c2ccccn2)cc1O	LYSO TOXIC	82.72	71.2163	19.2499	15.8112	30.37	92.069
GW694077	UNC10225048A	4-anilinoquinoline	N(c1c[nH]nc1-c1ccccn1)c1ccnc2ccccc12	LYSO TOXIC	99.18	152.963	106.754	56.5948	2.789	9.11111
GW578342	UNC10225484A	4-anilinoquinoline	CN1CCN(Cc2cccc(c2)-c2ccc3c(Nc4ccc(Oc5ccccc5)cc4)ccnc3c2)CC1	LYSO TOXIC	84.86	88.6223	129.438	68.7987	9.007	42.0131
GW551191	UNC10225189A	4-anilinoquinoline	Fc1cc(Cl)ccc1Nc1ccnc2cc(I)ccc12	LYSO TOXIC	112.41	145.486	39.1416	61.9118	3.855	9.3929
GW440132	UNC10225013A	4-anilinoquinoline	Cl.COc1cc2nccc(Nc3ccc(NC(=O)c4ccc(C)cc4)c(O)c3)c2cc1OC	LYSO TOXIC	100.53	63.5838	86.6533	65.5906	33.18	46.9945
GW560106	UNC10225290A	4-anilinoquinoline	Fc1cc(Cl)ccc1Nc1ccnc2cc(ccc12)-c1ccc(CN2CCSCC2)o1	LYSO TOXIC	104.94	127.723	59.3823	53.9462	9.122	15.625
GW284543	UNC10225170A	4-anilinoquinoline	Cl.COc1cc2nccc(Nc3cccc(Oc4ccccc4)c3)c2cc1OC	TFEB/TFE3	71.46	91.3367	93.5171	79.854	18.56	29.9304
GW567145	UNC10225054A	4-anilinoquinoline	C(CN1CCOCC1)NCc1ccc(o1)-c1ccc2c(Nc3ccc(Oc4ccccn4)cc3)ccnc2c1	LYSO TOXIC	119.39	92.6532	95.1116	49.9695	22.56	33.4061
GW567143	UNC10225094A	4-anilinoquinoline	C(N1CCCCC1)c1ccc(o1)-c1ccc2c(Nc3ccc(Oc4ccccn4)cc3)ccnc2c1	LYSO TOXIC	71.77	127.557	89.285	45.6836	15.03	31.672
GW577382	UNC10225109A	4-anilinoquinoline	COc1cc(Nc2ccnc3ccc(cc23)C(F)(F)F)cc(OC)c1OC		98.24	107.71	93.3077	111.655	5.892	7.95181	P1
GW407034	UNC10225215A	4-anilinoquinoline	N(c1ccc(Oc2ccccc2)cc1)c1ccnc2ccc(cc12)-c1ccccn1	LYSO TOXIC	106.19	111.985	94.8657	78.8239	9.005	13.983
GW552771	UNC10225441A	4-anilinoquinoline	Oc1cc(Nc2ccnc3cc(I)ccc23)ccc1F		73.72	104.341	124.876	110.027	12.97	8.028
GW567148	UNC10225428A	4-anilinoquinoline	CN(C)Cc1ccc(o1)-c1ccc2c(Nc3ccc(Oc4ccccn4)cc3)ccnc2c1	LYSO TOXIC	81.74	92.3295	85.6144	47.8823	28.26	34.267
GW466413	UNC10225099A	4-anilinoquinoline	Cl.Cc1c(O)cccc1Nc1ccnc2ccc(cc12)C(F)(F)F		102.37	127.638	122.679	95.3172	9.277	5.561
GW494610	UNC10225049A	4-anilinoquinoline	Cl.COc1cc(Nc2ccnc3cc(ccc23)-c2ccncc2)cc(OC)c1OC	DQ Only	108.07	54.747	164.744	83.88	12.84	16.254
GW494702	UNC10225432A	4-anilinoquinoline	Cl.Cc1ccc(cc1)C(=O)Nc1ccc(Nc2ccnc3cc(ccc23)-c2nccs2)cc1O	LYSO TOXIC	74.29	89.8952	38.256	36.8766	8.555	56.515
GW560109	UNC10225106A	4-anilinoquinoline	Fc1cc(Cl)ccc1Nc1ccnc2cc(ccc12)-c1ccc(CN2CCOCC2)o1	LYSO TOXIC	77.69	98.3176	127.016	67.7377	10.01	18.788
GW482059	UNC10225322A	4-anilinoquinoline	CC(C)c1ccc(O)cc1Nc1ccnc2ccc(cc12)C(F)(F)F		93.97	91.3031	103.635	104.796	7.263	14.843
GW856795	UNC10225361A	4-anilinoquinoline	CC(C)(C)c1ccc2nccc(Nc3cccc(O)c3)c2c1	LYSO TOXIC	101	71.7306	97.5453	54.2337	10.76	26.878
GW440135	UNC10225233A	4-anilinoquinoline	Cl.COc1cc2nccc(Nc3ccc(OCc4ccc(NC(C)=O)cc4)cc3)c2cc1OC		100.23	125.549	120.401	99.4537	5.838	18.792
GW856805	UNC10225479A	4-anilinoquinoline	Cc1ccc(O)cc1Nc1ccnc2ccc(cc12)C(C)(C)C	LYSO TOXIC	75.82	78.6931	91.4901	60.2721	23.46	19.569
GSK1325775	UNC10225196A	4-aryl-7-azaindole	OC(=O)C(F)(F)F.OC(=O)C(F)(F)F.NCC(NC(=O)c1cc(-c2cn[nH]c2)c(s1)-c1ccnc2[nH]ccc12)c1ccccc1		105.21	81.9849	69.8829	101.205	5.851	18.1818
GSK846226	UNC10225462A	4-aryl-7-azaindole	O=S(=O)(N1CCCC1)c1ccc(cc1)-c1ccnc2[nH]ccc12		140.08	103.12	72.7743	93.4381	5.43	10.2273
GSK1383281	UNC10225078A	4-aryl-7-azaindole	Cl.Cl.CC(C)NCC(Cc1ccccc1)NC(=O)c1cc(Br)c(s1)-c1ccnc2[nH]ccc12	LYSO TOXIC	109.26	95.9656	114.585	48.428	25.83	47.4227
GSK1321565	UNC10225471A	4-aryl-7-azaindole	Cl.Cl.NCC(NCc1ccc(s1)-c1ccnc2[nH]ccc12)c1ccccc1		98.53	123.371	100.584	94.9507	4.026	13.4085
GSK977617	UNC10225023B	4-aryl-7-azaindole	NCCNS(=O)(=O)c1ccc(cc1)-c1ccnc2[nH]ccc12		72.23	135.883	110.4	102.49	3.916	14.0329
GSK1383280	UNC10225436A	4-aryl-7-azaindole	Cl.Cl.CCNCC(Cc1ccccc1)NC(=O)c1cc(Br)c(s1)-c1ccnc2[nH]ccc12	DQ / TFEB/TFE3	108.8	80.1741	185.607	102.656	20.72	35.7265
GSK1307810	UNC10225503A	4-aryl-7-azaindole	OC(=O)C(F)(F)F.OC(=O)C(F)(F)F.NCCC(NC(=O)c1cc(Br)c(s1)-c1ccnc2[nH]ccc12)c1ccccc1		81.01	121.429	126.002	127.756	3.186	15.1408
GSK1321561	UNC10225466A	4-aryl-7-azaindole	Cl.Cl.NCC(NC(=O)c1cc(c(s1)-c1ccnc2[nH]ccc12)-c1ccccc1)c1ccccc1		133.16	129.428	104.292	96.1618	5.043	18.7721
GSK993273	UNC10225427A	4-aryl-7-azaindole	CS(=O)(=O)Nc1ccc(cc1)-c1ccnc2[nH]ccc12		106.42	134.117	61.889	80.5135	2.644	8.99015
GSK1487252	UNC10225108A	4-aryl-7-azaindole	Cl.Cl.NC[C@H](Cc1ccc(cc1)C(F)(F)F)NC(=O)c1cc(Br)c(s1)-c1ccnc2[nH]ccc12	TFE3	105.44	144.658	147.205	85.331	5.258	23.2187
GSK1323434	UNC10225315A	4-aryl-7-azaindole	Cl.Cl.NCC(NC(=O)c1cc(c(s1)-c1ccnc2[nH]ccc12)-c1cccnc1)c1ccccc1		87.17	113.278	78.286	90.5673	2.45	8.64198
GSK1322949	UNC10225176A	4-aryl-7-azaindole	Cl.Cl.NC(CNC(=O)c1cc(Br)c(s1)-c1ccnc2[nH]ccc12)c1ccccc1	TFEB/3 + DQ Int	110.45	58.3258	298.602	72.6383	17.27	37.7049
GSK977617	UNC10225023A	4-aryl-7-azaindole	NCCNS(=O)(=O)c1ccc(cc1)-c1ccnc2[nH]ccc12		82.12	129.562	104.541	94.7194	3.254	9.06769
GSK1581427	UNC10225276A	4-aryl-7-azaindole	Cl.Cl.NC[C@H](CC1CCCCC1)NC(=O)c1cc(Br)c(s1)-c1ccnc2[nH]ccc12	TFEB/3 + DQ Int	108.11	101.964	221.519	71.1665	12.93	33.4342
GSK977620	UNC10225452A	4-aryl-7-azaindole	CN(C)CCNS(=O)(=O)c1ccc(cc1)-c1ccnc2[nH]ccc12		114.11	78.7162	125.572	113.307	4.887	16.9388
GSK1389063	UNC10225412A	4-aryl-7-azaindole	Cl.Cl.COc1ccc(C[C@@H](CN)NC(=O)c2cc(Br)c(s2)-c2ccnc3[nH]ccc23)cc1	TOXIC	302.26	99.321	276.551	119.633	17.53	22.2054
GSK1581428	UNC10225041A	4-aryl-7-azaindole	Cl.Cl.NC[C@H](CC1CCCCC1)NC(=O)c1ccc(s1)-c1ccnc2[nH]ccc12	TFEB + DQ Int	135.71	83.6391	229.523	72.5871	14.98	16.732
GSK1269851	UNC10225027A	4-aryl-7-azaindole	Cl.Cl.NCC(C(=O)Nc1cc(Br)c(s1)-c1ccnc2[nH]ccc12)c1ccccc1	TFE3	80.33	108.23	115.168	95.9367	6.965	26.859
GSK1287544	UNC10225265A	4-aryl-7-azaindole	OC(=O)C(F)(F)F.OC(=O)C(F)(F)F.NCCCC(NC(=O)c1cc(Br)c(s1)-c1ccnc2[nH]ccc12)c1ccccc1		80.18	128.283	112.083	100.653	4.66	12.13
SB-693578	UNC10225337A	4-aryl-7-azaindole	c1cc2c(ccnc2[nH]1)-c1ccccc1	TOXIC	289.2	120.861	103.324	96.867	6.667	8.317
GW684088	UNC10225125A	4-pyridinyl (with 2 aryl) _ortho-aryl_azoles	Cc1ccc(cc1)-c1cc(ccn1)-c1c[nH]nc1-c1ccccn1		116.2	147.859	86.6822	93.6757	3.145	5.68182
GW599550	UNC10225241A	4-pyridinyl (with 2 aryl) _ortho-aryl_azoles	FC(F)(F)c1ccc(cc1)-c1cc(ccn1)-c1c[nH]nc1-c1ccccn1		109.99	106.445	101.488	108.48	3.566	6.11465
GW576604	UNC10225169A	4-pyridinyl (with 2 aryl) _ortho-aryl_azoles	c1[nH]nc(c1-c1ccnc(c1)-c1ccccc1)-c1ccccn1		72.24	139.754	83.5216	97.7898	2.5	6.57216
GW679395	UNC10225499A	4-pyridinyl (with 2 aryl) _ortho-aryl_azoles	Cc1cccc(c1)-c1cc(ccn1)-c1c[nH]nc1-c1ccccn1		88.92	133.112	88.3278	90.3299	5.434	5.64263
GW679396	UNC10225184A	4-pyridinyl (with 2 aryl) _ortho-aryl_azoles	FC(F)(F)c1ccccc1-c1cc(ccn1)-c1c[nH]nc1-c1ccccn1		124.66	131.352	88.5127	92.7644	5.599	4.49704
GW693028	UNC10225072A	4-pyridinyl (with 2 aryl) _ortho-aryl_azoles	N#Cc1ccc(cc1)-c1cc(ccn1)-c1c[nH]nc1-c1ccccn1		65.14	116.955	58.5949	75.4969	2.622	14.5161
GW680061	UNC10225243A	4-pyridinyl (with 2 aryl) _ortho-aryl_azoles	Cc1ccccc1-c1cc(ccn1)-c1c[nH]nc1-c1ccccn1		94.72	90.9583	62.9236	82.0541	4.355	14.742
GW681251	UNC10225057A	4-pyridinyl (with 2 aryl) _ortho-aryl_azoles	Clc1ccc(cc1)-c1cc(ccn1)-c1c[nH]nc1-c1ccccn1		69.86	99.073	80.8492	100.056	5.326	9.29825
GW680338	UNC10225448A	4-pyridinyl (with 2 aryl) _ortho-aryl_azoles	COc1cccc(c1)-c1cc(ccn1)-c1c[nH]nc1-c1ccccn1	LYSO TOXIC	109.46	116.223	60.347	69.1397	6.19	7.92541
GW812171	UNC10225421A	4-pyridinyl (with 2 aryl) _ortho-aryl_azoles	O=C(N1CCOCC1)c1ccc(cc1)-c1cc(ccn1)-c1c[nH]nc1-c1ccccn1	DQ Only	76.85	121.315	150.154	98.0597	4.788	13.413
GW792479	UNC10225230A	4-pyridinyl (with 2 aryl) _ortho-aryl_azoles	O=C(N1CCCC1)c1ccc(cc1)-c1cc(ccn1)-c1c[nH]nc1-c1ccccn1		75.56	86.3259	81.19	99.916	9.581	11.534
GW776245	UNC10225251A	4-pyridinyl (with 2 aryl) _ortho-aryl_azoles	Cl.C(N1CCOCC1)c1ccc(cc1)-c1cc(ccn1)-c1c[nH]nc1-c1ccccn1		76.02	93.6342	79.9973	92.6024	7.111	7.21
GW810083	UNC10225473A	4-pyridinyl (with 2 aryl) _ortho-aryl_azoles	CN(C1CCOCC1)C(=O)c1ccc(cc1)-c1cc(ccn1)-c1c[nH]nc1-c1ccccn1		101.87	84.5572	126.525	117.078	8.387	13.072
GW835314	UNC10225226A	4-pyridinyl (with 2 aryl) _ortho-aryl_azoles	CN(C)CCOc1ccc(cc1)-c1cc(ccn1)-c1c[nH]nc1-c1ccccn1		93.65	49.0584	136.486	114.203	11.71	7.098
GW457859	UNC10224989A	4-pyridinyl_ortho-aryl_azoles	Cl.Cc1ccn2nc(c(-c3ccncc3)c2c1)-c1ccc(F)cc1	TFEB	121.47	114.755	96.5092	106.956	29.24	6.02706
GW548057	UNC10225201A	4-pyridinyl_ortho-aryl_azoles	Nc1nc(c(s1)-c1ccnc2ccccc12)-c1ccccn1		81.66	144.298	97.5412	92.3175	4.25	10.2815
GW560459	UNC10225301A	4-pyridinyl_ortho-aryl_azoles	Nc1nc(c(s1)-c1ccnc2ccccc12)-c1ccccc1F		75.4	129.961	64.8397	87.102	2.445	14.121
GW271431	UNC10225289A	4-pyridinyl_ortho-aryl_azoles	c1[nH]nc(c1-c1ccnc2ccccc12)-c1ccccn1		102.26	134.929	80.7049	82.5751	2.119	7.71176
GW693542	UNC10225429A	4-pyridinyl_ortho-aryl_azoles	Nc1nc(-c2nccs2)c(s1)-c1ccnc2ccccc12		94.26	118.667	102.848	117.247	3.829	19.1456
GW461487	UNC10225316A	4-pyridinyl_ortho-aryl_azoles	Cl.Cc1cccc2c(c(nn12)-c1ccc(F)cc1)-c1ccncc1	TFE3	93.04	85.131	71.8769	91.984	5.614	21.0325
GW461484	UNC10225321A	4-pyridinyl_ortho-aryl_azoles	Cl.Cc1ccc2c(c(nn2c1)-c1ccc(F)cc1)-c1ccncc1		67.03	114.406	88.5895	94.4202	3.588	14.1361
GW684083	UNC10225309A	4-pyridinyl_ortho-aryl_azoles	Nc1nc(c(s1)-c1ccnc2ccccc12)-c1cccnc1	DQ and TFEB	67.3	71.3183	115.267	134.419	13.96	14.9842
GW514784	UNC10225249A	4-pyridinyl_ortho-aryl_azoles	Fc1ccc(cc1)-c1nn2c(OCC(F)(F)F)cccc2c1-c1ccncc1		70.84	84.4751	115.733	116.421	6.538	7.20721
GI98581	UNC10225163A	4-pyridinyl_ortho-aryl_azoles	Fc1ccc(cc1)-c1nc2SCCn2c1-c1ccncc1		64.81	90.6234	100.392	119.649	3.288	5.95238
GW468513	UNC10225305A	4-pyridinyl_ortho-aryl_azoles	COc1cccc2c(c(nn12)-c1ccc(F)cc1)-c1ccncc1		95.93	99.4831	96.0894	98.6602	7.565	7.729
SB-684387	UNC10225395A	4-pyridinyl_ortho-aryl_azoles	Cl.Cl.CN(C)CCOc1ccc(cc1)-c1cc(c([nH]1)-c1ccncc1)-c1ccc(Cl)c(O)c1	LYSO TOXIC	117.96	86.6977	71.3876	40.4554	15.65	46.411
SB-386023	UNC10225128B	4-pyridinyl_ortho-aryl_azoles	Cl.Oc1cc(ccc1Cl)-c1nc([nH]c1-c1ccncc1)-c1ccccc1		91.39	80.0548	96.3366	92.5072	6.445	11.755
SKF-104493	UNC10225334A	4-pyridinyl_ortho-aryl_azoles	COc1ccc(cc1)-c1nc2CCCn2c1-c1ccncc1	DQ Only	77.5	82.1281	120.062	119.569	5.638	11.25
SB-217360	UNC10225418A	4-pyridinyl_ortho-aryl_azoles	Fc1ccc(cc1)-c1nc[nH]c1-c1ccncc1		94.96	56.5622	103.879	114.995	7.459	16.609
SKF-105561	UNC10225486A	4-pyridinyl_ortho-aryl_azoles	CSc1ccc(cc1)-c1nc2CCCn2c1-c1ccncc1		80.57	91.8759	119.414	102.528	5.519	13.992
SKF-105942	UNC10224995A	4-pyridinyl_ortho-aryl_azoles	CS(=O)(=O)c1ccc(cc1)-c1nc2CCCn2c1-c1ccncc1	TOXIC	200.6	122.532	130.382	113.843	6.714	13.239
SB-610250	UNC10225025A	4-pyridinyl_ortho-aryl_azoles	COc1cccc(c1)-c1nc([nH]c1-c1ccncc1)-c1ccccc1		113.94	132.295	97.1704	101.781	4.204	10.009
SB-217780	UNC10225425A	4-pyridinyl_ortho-aryl_azoles	FC(F)(F)c1ccc(cc1)-c1ncn(CCCN2CCOCC2)c1-c1ccncc1	LYSO TOXIC	109.44	88.3377	74.4093	77.0966	5.421	9.693
SKF-104493	UNC10225334B	4-pyridinyl_ortho-aryl_azoles	COc1ccc(cc1)-c1nc2CCCn2c1-c1ccncc1		75.67	89.3638	91.6864	94.1549	9.583	11.136
SB-211743	UNC10225320A	4-pyridinyl_ortho-aryl_azoles	Fc1ccc(cc1)-c1ncn(CCCN2CCOCC2)c1-c1cccnc1		125.08	104.414	94.0611	100.66	7.103	16.299
SB-211742	UNC10225382A	4-pyridinyl_ortho-aryl_azoles	Fc1ccc(cc1)-c1ncn(CCCN2CCOCC2)c1-c1ccccn1		83.54	93.5723	121.862	115.119	3.282	18.86
SB-202620	UNC10225208A	4-pyridinyl_ortho-aryl_azoles	OC(=O)c1ccc(cc1)-c1nc(c([nH]1)-c1ccncc1)-c1ccc(F)cc1		103.97	78.8735	115.523	106.767	5.263	8.663
SB-213663	UNC10225001A	4-pyridinyl_ortho-aryl_azoles	CS(=O)(=O)c1ccccc1-c1nc(c([nH]1)-c1ccncc1)-c1ccc(F)cc1	LYSO TOXIC	85.82	95.1665	57.3986	85.3964	4.272	10.261
SB-660566	UNC10225291A	4-pyridinyl_ortho-aryl_azoles	COc1ccc2cc(ccc2c1)-c1nc([nH]c1-c1ccncc1)-c1ccccc1C(C)C		85.35	105.816	102.38	102.767	11.56	9.244
SB-477794	UNC10225206B	4-pyridinyl_ortho-aryl_azoles	OC(=O)C(F)(F)F.CC(C)(CN)c1nc(c([nH]1)-c1ccncc1)-c1ccc(Cl)c(O)c1	DQ Only	116.08	109.2	150.272	119.19	5	3.59
GW475620	UNC10225116A	4-pyridinyl_ortho-aryl_azoles	Fc1ccc(cc1)-c1nn2cccc(F)c2c1-c1ccncc1		96.78	80.4723	138.449	107.801	9.324	11.008
SB-428218	UNC10225482A	4-pyridinyl_ortho-aryl_azoles	Cl.Oc1ccc(cc1)-c1nc([nH]c1-c1ccncc1)-c1ccccc1		90.33	92.3498	99.6026	108.103	7.629	9.081
SB-477794	UNC10225206A	4-pyridinyl_ortho-aryl_azoles	OC(=O)C(F)(F)F.CC(C)(CN)c1nc(c([nH]1)-c1ccncc1)-c1ccc(Cl)c(O)c1	DQ Only	94.2	76.6969	164.599	127.419	8.675	7.794
SB-710397	UNC10225256A	4-pyridinyl_ortho-aryl_azoles	Cl.Cl.CN(C)CCN(C)C(=O)c1cc(c(o1)-c1ccc(Cl)c(O)c1)-c1ccncc1	TFE3 + DQ Int	88.55	130.036	171.471	68.2183	10.97	22.071
GW493036	UNC10225248A	4-pyridinyl-azole	CC(=O)c1c(C)c([nH]c1-c1ccncc1)-c1ccncc1		107.07	71.5356	75.0311	97.6588	5.926	12.8205
GSK1649598	UNC10225068A	4-pyrimidinyl_ortho-aryl_azoles	CC(C)c1nc(c(s1)-c1ccnc(Nc2ccc3CCN(C)Cc3c2)n1)-c1cccc(NS(=O)(=O)c2ccccc2)c1	LYSO TOXIC	114.97	76.8726	3.98417	39.6626		63.285
GSK1645895	UNC10225205A	4-pyrimidinyl_ortho-aryl_azoles	CCc1nc(c(s1)-c1ccnc(Nc2ccc(nc2)N2CCN(CC2)C(C)=O)n1)-c1cccc(c1)N(C)S(=O)(=O)c1ccccc1		111.97	89.5129	90.6944	101.495	7.994	16.2524
GSK326180	UNC10225342A	4-pyrimidinyl_ortho-aryl_azoles	CCS(=O)(=O)c1ccc(OC)c(Nc2nccc(n2)-c2c(nn3ncccc23)-c2cccc(NC(=O)c3c(F)cccc3F)c2)c1		86.17	104.326	69.4259	80.8604	6.806	13.0719
GSK299495	UNC10225174A	4-pyrimidinyl_ortho-aryl_azoles	Fc1cccc(F)c1C(=O)Nc1cccc(c1)-c1nn2ncccc2c1-c1ccnc(Nc2cccc(c2)C(F)(F)F)n1		107.72	93.1142	102.81	113.183	2.886	11.8605
GW630813	UNC10225352A	4-pyrimidinyl_ortho-aryl_azoles	OCCCNc1nccc(n1)-c1c(nn2cc(ccc12)C(F)(F)F)-c1cccc(c1)C(F)(F)F		111.75	112.732	93.1376	97.3421	4.949	11.9318
GSK2008607	UNC10224991A	4-pyrimidinyl_ortho-aryl_azoles	CC(C)c1nc(c(s1)-c1ccnc(Nc2ccc(nc2)N2CCOCC2)n1)-c1cccc(NS(=O)(=O)c2c(F)cccc2F)c1F	DQ Only	96.03	54.4898	137.037	135.694	5.341	13.9216
GSK336735	UNC10224988A	4-pyrimidinyl_ortho-aryl_azoles	NS(=O)(=O)CCc1cccc(Nc2nccc(n2)-c2c(nn3ccccc23)-c2cccc(NC(=O)c3c(F)cccc3F)c2)c1		106.43	124.639	109.414	101.394	3.797	7.44186
GSK198271	UNC10225232A	4-pyrimidinyl_ortho-aryl_azoles	Fc1cccc(F)c1C(=O)Nc1cccc(c1)-c1nn2ncccc2c1-c1ccnc(Nc2ccccc2)n1	TOXIC	143.1	127.088	89.1279	101.26	3.873	11.8899
GW622475	UNC10225188A	4-pyrimidinyl_ortho-aryl_azoles	CN1CCN(CCCNc2nccc(n2)-c2c(nn3cc(ccc23)C(N)=O)-c2ccc(F)cc2)CC1		105.02	94.1864	87.921	111.806	6.084	19.469
GSK327238	UNC10225433A	4-pyrimidinyl_ortho-aryl_azoles	COc1cc(Nc2nccc(n2)-c2c(nn3ncccc23)-c2cccc(NC(=O)c3c(F)cccc3F)c2)cc(OC)c1OC	TOXIC	102.19	35.6106	122.133	59.341	23.04	17.6056
GW514786	UNC10225437A	4-pyrimidinyl_ortho-aryl_azoles	CSc1cccc2c(c(nn12)-c1ccc(F)cc1)-c1ccncn1		100.64	89.9539	120.451	125.686	6.793	10.8317
GSK361061	UNC10225076A	4-pyrimidinyl_ortho-aryl_azoles	Cc1ccc(F)c(C(=O)Nc2cccc(c2)-c2nn3ccccc3c2-c2ccnc(Nc3cccc(F)c3)n2)c1F		111.27	118.771	103.333	125.967	2.827	6.04752
GSK323521	UNC10225318A	4-pyrimidinyl_ortho-aryl_azoles	COc1cc(Nc2nccc(n2)-c2c(nn3ccccc23)-c2cccc(NC(=O)c3c(F)cccc3F)c2)cc(OC)c1OC		96.57	94.3805	105.654	109.186	6.029	5.80297
GSK1723980	UNC10225142A	4-pyrimidinyl_ortho-aryl_azoles	Cl.CC(C)c1nc(c(s1)-c1ccnc(Nc2ccc(nc2)N2CCOCC2)n1)-c1cccc(NS(=O)(=O)c2c(F)cccc2F)c1	TFEB	81.9	103.738	106.416	109.799	18.86	11.691
GSK1804250	UNC10225089A	4-pyrimidinyl_ortho-aryl_azoles	CC(C)c1nc(c(s1)-c1ccnc(Nc2ccc(nc2)N2CCOCC2)n1)-c1ccc(F)c(NS(=O)(=O)c2c(F)cccc2F)c1		110.72	76.919	67.6416	97.5951	9.236	14.74
GSK1660437	UNC10225481A	4-pyrimidinyl_ortho-aryl_azoles	CC(C)c1nc(c(s1)-c1ccnc(Nc2ccc(nc2)N2CCN(CC2)C(C)=O)n1)-c1cccc(NS(=O)(=O)c2cccc(Cl)c2)c1		73.54	128.406	100.899	115.223	3.717	9.545
GSK312879	UNC10225440A	4-pyrimidinyl_ortho-aryl_azoles	Cl.Fc1cccc(F)c1C(=O)Nc1cccc(c1)-c1nn2ncccc2c1-c1ccnc(Nc2cccnc2)n1	DQ Only	101.41	119.731	138.592	122.411	7.429	9.738
GW621581	UNC10225376A	4-pyrimidinyl_ortho-aryl_azoles	CN1CCN(CCCNc2nccc(n2)-c2c(nn3cc(ccc23)C(F)(F)F)-c2ccc(F)cc2)CC1		108.97	97.9875	120.101	102.436	5.73	16.032
GW515532	UNC10225097A	4-pyrimidinyl_ortho-aryl_azoles	Cc1cccc2c(c(nn12)-c1ccc(F)cc1)-c1ccncn1		80.54	79.0902	92.7024	100.207	5.543	7.355
GSK357952	UNC10225081A	4-pyrimidinyl_ortho-aryl_azoles	Fc1cccc(Nc2nccc(n2)-c2c(nn3ccccc23)-c2cccc(NC(=O)c3c(F)ccc(F)c3Cl)c2)c1	DQ Only	69.78	54.1791	135.524	127.57	11.8	13.172
GSK292658	UNC10225325A	4-pyrimidinyl_ortho-aryl_azoles	Fc1cccc(F)c1C(=O)Nc1cccc(c1)-c1nn2ccccc2c1-c1ccnc(Nc2cccc(c2)C(F)(F)F)n1	DQ Only	71.36	61.4464	102.245	131	6.166	14.691
SB-217146	UNC10225426A	4-pyrimidinyl_ortho-aryl_azoles	Cl.CSc1nccc(n1)-c1c(ncn1CCCN1CCOCC1)-c1ccc(F)cc1		81.99	113.073	91.8993	91.9629	11.69	5.705
SB-282852	UNC10225213A	4-pyrimidinyl_ortho-aryl_azoles	COc1nccc(n1)-c1c(ncn1CCCN1CCOCC1)-c1ccc(F)cc1		78.43	107.771	119.559	105.703	5.787	16.137
SB-284851	UNC10225227A	4-pyrimidinyl_ortho-aryl_azoles	OC(=O)C(F)(F)F.OC(=O)C(F)(F)F.OC(=O)C(F)(F)F.Cc1cc(C)cc(Oc2nccc(n2)-c2c(ncn2C2CCNCC2)-c2ccc(F)cc2)c1	TFE3 + DQ	103.39	86.5942	188.34	97.0059	4.536	23.674
SB-236560	UNC10225173A	4-pyrimidinyl_ortho-aryl_azoles	Nc1nccc(n1)-c1c(ncn1C1CCN(CC(F)(F)F)CC1)-c1ccc(F)cc1		117.5	107.529	90.3415	99.5013	11.13	11.798
GW829116	UNC10225358A	4-pyrimidinyl_ortho-aryl_azoles	Clc1ccc(cc1)-c1nn2ncccc2c1-c1ccnc(Nc2ccc3OCCOc3c2)n1	TOXIC	157.53	125.142	88.44	98.6626	8.161	11.635
GW829351	UNC10225192A	4-pyrimidinyl_ortho-aryl_azoles	FC(F)(F)c1cc(Nc2nccc(n2)-c2c(nn3ncccc23)-c2ccc(Cl)cc2)ccc1Cl		128.18	86.8626	96.7617	105.337	6.865	11.31
SB-223132	UNC10225258A	4-pyrimidinyl_ortho-aryl_azoles	CC(C)N1CCC(CC1)n1cnc(c1-c1ccnc(N)n1)-c1ccc(F)cc1		107.69	83.4693	110.789	99.4066	5.041	12.016
SB-229482	UNC10225443A	4-pyrimidinyl_ortho-aryl_azoles	CN1CCC(CC1)n1cnc(c1-c1ccnc(NC2CCNCC2)n1)-c1ccc(F)cc1		75.1	105.966	104.65	93.0503	5.732	14.446
SB-222903	UNC10225274A	4-pyrimidinyl_ortho-aryl_azoles	CNc1nccc(n1)-c1c(ncn1C1CCN(C)CC1)-c1ccc(F)cc1		126.95	122.341	105.017	100.154	7.891	15.08
SB-219952	UNC10225132A	4-pyrimidinyl_ortho-aryl_azoles	CCOC(=O)N1CCC(CC1)n1cnc(c1-c1ccnc(N)n1)-c1ccc(F)cc1		115.58	129.876	90.1526	96.3686	10.3	8.289
SB-222517	UNC10225357A	4-pyrimidinyl_ortho-aryl_azoles	Cc1cc(nc(N)n1)-c1c(ncn1CCCN1CCOCC1)-c1ccc(F)cc1	TOXIC	146.53	103.516	102.692	106.974	6.163	18.759
GW828205	UNC10225138A	4-pyrimidinyl_ortho-aryl_azoles	FC(F)(F)c1ccc(cc1)-c1nn2ncccc2c1-c1ccnc(Nc2cccc(c2)C(F)(F)F)n1		86.01	92.7887	102.804	109.819	4.726	11.012
SB-284852	UNC10225221A	4-pyrimidinyl_ortho-aryl_azoles	OC(=O)C(F)(F)F.OC(=O)C(F)(F)F.OC(=O)C(F)(F)F.Cc1ccc(C)c(Oc2nccc(n2)-c2c(ncn2C2CCNCC2)-c2ccc(F)cc2)c1	TFE3 + DQ Int	128.51	104.047	152.982	72.6193	8.364	19.925
SB-249175	UNC10225194A	4-pyrimidinyl_ortho-aryl_azoles	CCOc1nccc(n1)-c1c(ncn1C1CCNCC1)-c1ccc(F)cc1		122.01	127.901	81.7177	85.2814	5.882	13.406
SB-238039	UNC10225420A	4-pyrimidinyl_ortho-aryl_azoles	Cl.Cl.Cl.Fc1ccc(cc1)-c1ncn(C2CCNCC2)c1-c1ccnc(Nc2ccccc2)n1		105.24	78.5639	95.71	100.385	8.15	15.521
SB-219980	UNC10225058A	4-pyrimidinyl_ortho-aryl_azoles	Nc1nccc(n1)-c1c(ncn1C1CCN(Cc2ccccc2)CC1)-c1ccc(F)cc1	DQ Only	75.2	98.9824	142.653	129.814	3.25	7.376
GW829058	UNC10225073A	4-pyrimidinyl_ortho-aryl_azoles	Fc1ccc(Nc2nccc(n2)-c2c(nn3ncccc23)-c2ccc(Cl)cc2)cc1F		84.83	119.546	129.978	108.867	10.16	12.069
SB-222516	UNC10225031A	4-pyrimidinyl_ortho-aryl_azoles	CNc1nccc(n1)-c1c(ncn1CCCN1CCOCC1)-c1ccc(F)cc1		73.64	102.35	87.7149	104.142	8.156	11.885
SB-245391	UNC10225377A	4-pyrimidinyl_ortho-aryl_azoles	Fc1ccc(cc1)-c1ncn(C2CCNCC2)c1-c1ccnc(Oc2ccc(cc2)-c2ccccc2)n1	TFE3 + DQ Int	108.76	106.987	170.986	76.6697	13.41	24.213
SB-282975	UNC10225493A	4-pyrimidinyl_ortho-aryl_azoles	Cl.Cc1nccc(n1)-c1c(ncn1CCCN1CCOCC1)-c1ccc(F)cc1		100.35	97.0024	90.0062	96.1918	4.712	13.958
SB-238039	UNC10225420B	4-pyrimidinyl_ortho-aryl_azoles	Cl.Cl.Cl.Fc1ccc(cc1)-c1ncn(C2CCNCC2)c1-c1ccnc(Nc2ccccc2)n1	DQ Only	83.09	69.9355	154.301	110.724	2.147	11.834
GW696155	UNC10225414A	4-pyrimidinyl-azoles	CC(C)Oc1ccc2c(cnn2n1)-c1ccnc(Nc2ccc(cc2)N2CCN(C)CC2)n1		109.44	127.676	74.3303	86.7291	3.198	8.69061
GW684374	UNC10225247A	4-pyrimidinyl-azoles	CCCCc1nn2ncccc2c1-c1ccnc(NC2CC2)n1		99.47	76.9969	77.2491	98.1402	2.588	6.6343
GW684941	UNC10225453A	4-pyrimidinyl-azoles	CCCCc1nn2ncccc2c1-c1ccnc(Nc2ccc(cc2)N2CCN(C)CC2)n1	TFE3 + DQ	108.81	74.871	158.783	101.416	12.73	20.141
GW819776	UNC10225224A	4-pyrimidinyl-azoles	Cc1ccc2c(cnn2n1)-c1ccnc(Nc2ccc(cc2)C(F)(F)F)n1		79.85	89.4414	85.1239	93.9539	10.89	15.878
GW767488	UNC10225197A	4-pyrimidinyl-azoles	CN(C)CC(O)COc1ccc(Nc2nccc(n2)-c2cnn3nc(ccc23)N2CCOCC2)cc1	TOXIC	142.32	103.351	107.333	110.969	3.404	12.566
GW779439	UNC10112721A	4-pyrimidinyl-azoles	CN1CCN(CC1)c1ccc(Nc2nccc(n2)-c2cnn3ncccc23)cc1C(F)(F)F	TOXIC	160.36	25.9524	17.6612	39.5497	39.19	53.659
GW810578	UNC10225191A	4-pyrimidinyl-azoles	FC(F)(F)c1cc(Br)cc(Nc2nccc(n2)-c2cnn3ncccc23)c1		83.14	72.9167	110.849	116.61	6.516	14.099
GSK429286	UNC10225339A	5-acylamino-indazoles	CC1=C(C(CC(=O)N1)c1ccc(cc1)C(F)(F)F)C(=O)Nc1cc2cn[nH]c2cc1F	TFE3 + DQ	70.62	108.359	158.903	127.41	3.305	22.6141
GSK507358	UNC10225447A	5-Ar-indazole	OC(=O)C(F)(F)F.OC(=O)C(F)(F)F.Cc1n[nH]c2ccc(cc12)-c1cc(OC[C@@H](N)Cc2ccccc2)cnc1-c1ccoc1	LYSO TOXIC	97.39	74.4926	66.576	65.2257	5.413	18.9922
GSK682037	UNC10243880A	5-Ar-indazole	OC(=O)C(F)(F)F.Cc1n[nH]c2ccc(cc12)-c1cc(OC[C@@H](N)Cc2c[nH]c3ccccc23)cnc1-c1ccoc1C	TOXIC	148.86	69.8384	77.419	58.6563	19.77	39.7368
GSK1660450	UNC10225217A	5-Ar-indazole	Cc1n[nH]c2cnc(cc12)-c1cc(OC[C@@H](N)Cc2c[nH]c3ccccc23)c(N)nc1-c1ccoc1C		91.49	82.6696	96.085	101.209	6.024	15.994
AH2635	UNC10225203A	6-aminopurines and related	Nc1ncnc2n(cnc12)-c1ccc(Cl)cc1	TOXIC	145.27	80.9642	65.2793	88.8346	5.096	14.2268
GW554060	UNC10225185A	6-aminopurines and related	Nc1n[nH]c2nnc(-c3ccccc3)c(-c3ccccc3)c12		73.45	95.909	101.091	91.8397	8.375	12.304
SKF-31736	UNC10243858A	6-aminopurines and related	CN(C)c1ncnc2nc[nH]c12	DQ Only	79.19	91.6539	152.142	119.942	5.987	16.398
SKF-97359	UNC10225362A	6-aminopurines and related	CC(C)(C)n1cnc2c(N)ncnc12	DQ Only	102.9	45.8396	122.93	124.237	5.155	7.457
SKF-96418	UNC10225370A	6-aminopurines and related	CCn1cnc2c(NCc3ccccc3)ncnc12		79.45	102.902	98.3705	103.573	4.847	13.906
SKF-97623	UNC10225123A	6-aminopurines and related	Cn1cnc2c(N)ncnc12		74.79	110.427	105.879	110.822	4.178	9.164
SKF-18355	UNC10243862A	6-aminopurines and related	CNc1ncnc2[nH]ncc12		111.7	108.488	93.1563	103.803	5.21	10.995
SKF-12778	UNC10225149A	6-aminopurines and related	Nc1nc(N)c2nc([nH]c2n1)-c1ccccc1		120.42	98.3589	89.5037	98.1431	6.488	9.264
SKF-97255	UNC10225389A	6-aminopurines and related	CCCCCc1nc2c(N)ncnc2n1CCCCC		96.98	110.881	103.015	109.082	4.569	10.633
SKF-97236	UNC10225413A	6-aminopurines and related	COc1ccc(cc1)-n1cnc2c(N)ncnc12		68.21	102.015	106.505	108.808	5.09	13.506
SKF-97184	UNC10225410A	6-aminopurines and related	Nc1ncnc2n(cnc12)-c1cccc2ccccc12		106.56	88.3012	80.9242	97.3547	7.463	8.712
SKF-97263	UNC10225367A	6-aminopurines and related	CC(C)(C)c1ccc(cc1)-n1cnc2c(N)ncnc12		79.86	71.0546	128.977	104.529	8.782	12.533
SKF-97620	UNC10225302A	6-aminopurines and related	CCC(CC)(CC)n1cnc2c(N)ncnc12		115.78	100.184	92.2908	100.172	11.64	9.366
SKF-97416	UNC10225454A	6-aminopurines and related	COc1cccc(c1)-n1cnc2c(N)ncnc12		83.6	128.344	95.2293	104.69	7.172	8.299
SKF-97293	UNC10225340A	6-aminopurines and related	Nc1ncnc2n(c(nc12)-c1ccccc1)-c1ccccc1		115.76	115.471	122.266	108.094	8.742	8.628
AH5015	UNC10243863A	6-aminopurines and related	Nc1ncnc2[nH]c(nc12)-c1ccccc1	DQ Only	85.62	66.1964	154.91	119.262	9.649	10.886
GSK2603358	UNC10225297A	7-alkyl-5-aryl-4-aminopyrrolopyrimidine	Cn1cc(-c2ccc3N(CCc3c2)C(=O)Cc2cccc(F)c2)c2c(N)ncnc12		109.17	104.971	118.404	112.514	6.818	15.6928
GSK2608899	UNC10224987A	7-alkyl-5-aryl-4-aminopyrrolopyrimidine	COc1cccc(CC(=O)N2CCc3cc(ccc23)-c2cn(C)c3ncnc(N)c23)c1		97.56	115.636	104.396	98.2835	11.97	10.4994
GSK2608885	UNC10225172A	7-alkyl-5-aryl-4-aminopyrrolopyrimidine	Cn1cc(-c2ccc3N(CCc3c2)C(=O)Cc2ccccc2Cl)c2c(N)ncnc12	LYSO TOXIC	106.54	63.6556	88.0839	66.3852	8.219	8.55856
GSK2634140	UNC10225071A	7-alkyl-5-aryl-4-aminopyrrolopyrimidine	Cn1cc(-c2ccc3N(CCc3c2)C(=O)Cc2cc(F)cc(F)c2F)c2c(N)ncnc12	DQ Only	97.57	91.419	128.817	133.471	5.81	19.6379
GSK2634758	UNC10225490A	7-alkyl-5-aryl-4-aminopyrrolopyrimidine	Cc1ccc(CC(=O)N2CCc3cc(ccc23)-c2cn(C)c3ncnc(N)c23)cc1		123.53	101.02	104.551	111.622	5.799	14.6919
GSK2606590	UNC10225039A	7-alkyl-5-aryl-4-aminopyrrolopyrimidine	Cn1cc(-c2ccc3N(CCc3c2)C(=O)Cc2cccc(Cl)c2)c2c(N)ncnc12		96.09	137.176	87.6454	95.3625	7.96	17.541
GSK2603346	UNC10225254A	7-alkyl-5-aryl-4-aminopyrrolopyrimidine	Cc1ccccc1CC(=O)N1CCc2cc(ccc12)-c1cn(C)c2ncnc(N)c12	TFE3	77.66	109.344	93.1969	89.6851	10.8	19.367
GSK2606414	UNC10225165A	7-alkyl-5-aryl-4-aminopyrrolopyrimidine	Cn1cc(-c2ccc3N(CCc3c2)C(=O)Cc2cccc(c2)C(F)(F)F)c2c(N)ncnc12		93.68	103.305	124.781	91.5541	6.032	14.201
GSK2635225	UNC10225478A	7-alkyl-5-aryl-4-aminopyrrolopyrimidine	Cn1cc(-c2ccc3N(CCc3c2)C(=O)Cc2cc(F)cc(c2)C(F)(F)F)c2c(N)ncnc12		72.42	95.6305	103.2	103.078	5.8	18.353
GSK260205	UNC10225047A	aminofurazan	OC(=O)C(F)(F)F.OC(=O)C(F)(F)F.CCn1c(nc2c(ncc(OCCCN)c12)-c1ccccc1)-c1nonc1N	LYSO TOXIC	103.12	137.54	51.5954	50.3585	27.76	79.6837
GSK507274	UNC10225393A	aminofurazan	OC(=O)C(F)(F)F.OC(=O)C(F)(F)F.CCn1c(nc2c(ncc(OCCCCN)c12)C#CC(C)(C)O)-c1nonc1N		69.12	121.842	115.977	109.861	2.257	10.8911
GSK902056	UNC10225460A	aminofurazan	Cl.Cl.CCn1c(nc2c(nc(OCCN)cc12)C#CC(C)(C)O)-c1nonc1N		78.09	55.9382	74.5116	103.978	9.059	15.4
SB-738004	UNC10225396A	aminofurazan	CCn1c(nc2cncc(Br)c12)-c1nonc1N		76.5	102.242	116.574	112.055	2.364	9.023
SB-747651	UNC10225211A	aminofurazan	Cl.CCn1c(nc2cncc(CNC3CCNCC3)c12)-c1nonc1N		88.65	84.346	95.7628	101.159	4.173	12.651
SB-737856	UNC10225095A	aminofurazan	CCn1c(nc2cnccc12)-c1c(C)onc1N		112.4	110.85	103.204	105.924	3.052	10.374
SB-693162/GW549034	UNC10112830A	aminofurazan	CCn1c(nc2ccccc12)-c1nonc1N	DQ Only	85.29	114.368	143.393	111.615	9.188	10.167
GSK336313	UNC10225069A	benzimidazole_N-thiophenes	COc1cc2ncn(-c3cc(OCc4ccncc4)c(s3)C(N)=O)c2cc1OC		99.11	104.386	66.9044	87.0307	3.879	7.34694
GSK204607	UNC10225372A	benzimidazole_N-thiophenes	COc1cc2ncn(-c3cc(OCC4CCCO4)c(s3)C(N)=O)c2cc1OC	TOXIC	162.91	102.245	86.6059	87.2851	6.125	10.4991
GSK346294	UNC10225287A	benzimidazole_N-thiophenes	C[C@@H](Oc1cc(sc1C(N)=O)-n1cnc2ccc(NC(=O)NC(C)(C)C)cc12)c1ccccc1Cl		76.21	136.322	115.958	109.595	3.497	9.34699
GSK483724	UNC10225348A	benzimidazole_N-thiophenes	C[C@@H](Oc1cc(sc1C(N)=O)-n1cnc2ccc(cc12)-c1ccncc1)c1ccccc1Cl	TOXIC	91.16	41.1146	133.728	158.981	10.36	36.5217
GSK448459	UNC10225153A	benzimidazole_N-thiophenes	COc1cc2ncn(-c3cc(OCc4sccc4Cl)c(s3)C(N)=O)c2cc1OC	TOXIC	134.16	49.5847	186.812	134.424	9.722	30.1802
GSK204559	UNC10225496A	benzimidazole_N-thiophenes	COc1cc2ncn(-c3cc(OCC4CCCCC4)c(s3)C(N)=O)c2cc1OC		73.76	113.87	104.408	104.844	3.76	7.71558
GSK1024304	UNC10225127A	benzimidazole_N-thiophenes	COc1ccc(COc2cc(sc2C(N)=O)-n2cnc3ccccc23)cc1		69.3	109.003	119.465	107.754	4.73	11.4957
GSK205189	UNC10225450A	benzimidazole_N-thiophenes	COc1cc2ncn(-c3cc(OCCCc4ccccc4)c(s3)C(N)=O)c2cc1OC		94.56	118.216	116.921	123.732	3.125	11.9643
GSK580432	UNC10225416A	benzimidazole_N-thiophenes	C[C@@H](Oc1cc(sc1C(N)=O)-n1cnc2cc(ccc12)-c1cnn(C)c1)c1ccccc1Cl	TOXIC	104.83	46.8297	219.179	124.346	18.53	8.07453
GSK1024306	UNC10225260A	benzimidazole_N-thiophenes	NC(=O)c1sc(cc1OCc1ccccc1F)-n1cnc2ccccc12	DQ Only	77.77	92.381	138.576	126.885	10.02	15.102
GSK907232	UNC10225234A	benzimidazole_N-thiophenes	C[C@@H](Oc1cc(sc1C(N)=O)-n1cnc2cc(ccc12)-c1ccnc(NCCS(C)(=O)=O)c1)c1ccccc1Cl		97.61	68.6568	121.276	93.4052	11.46	12.539
GSK479719	UNC10225262A	benzimidazole_N-thiophenes	C[C@@H](Oc1cc(sc1C(N)=O)-n1cnc2cc(ccc12)-c1ccncc1)c1ccccc1Cl	DQ Only	125.08	39.1506	208.102	109.282	9.735	14.337
GW813349	UNC10225491A	benzimidazole_N-thiophenes	Cc1ccccc1COc1cc(sc1C(N)=O)-n1cnc2cc(Cl)ccc12	TOXIC	190.42	71.3948	119.27	99.6498	9.14	6.849
GW854278	UNC10225386A	benzimidazole_N-thiophenes	COc1cc2ncn(-c3cc(OCc4ccncc4Br)c(s3)C(N)=O)c2cc1OC		64.35	97.5439	93.8502	100.071	6.473	3.249
GSK1398467	UNC10224985A	Biphenylamide	Cc1ccc(NC(=O)c2ccc(Cl)cc2)cc1-c1ccc(cc1)C(=O)Nc1ccncc1		72.98	119.794	77.8292	81.571	7.143	13.4371
GSK1398468	UNC10225019A	Biphenylamide	Cc1ccc(NC(=O)Nc2cccc(Cl)c2)cc1-c1ccc(cc1)C(=O)Nc1ccncc1		95.29	106.818	128.25	121.602	7.285	11.1929
GSK1398475	UNC10225445A	Biphenylamide	COc1ccc(NC(=O)Nc2ccc(C)c(c2)-c2ccc(cc2)C(=O)Nc2ccncc2)cc1		81.64	96.3168	64.0722	80.5636	6.727	17.8683
GSK1398472	UNC10225388A	Biphenylamide	Cc1ccc(NC(=O)Nc2ccc(Cl)cc2)cc1-c1ccc(cc1)C(=O)Nc1ccncc1	TFE3	83.48	82.2848	98.7794	97.9541	7.898	28.6316
GW702865	UNC10225285A	Biphenylamide	Cc1nnc(o1)-c1ccc(C)c(c1)-c1ccc(cc1)C(=O)Nc1ccc(NS(C)(=O)=O)cc1		85.18	90.3849	105.081	99.2516	4.255	14.7416
GSK1398473	UNC10225228A	Biphenylamide	Cc1ccc(C)c(NC(=O)Nc2ccc(C)c(c2)-c2ccc(cc2)C(=O)Nc2ccncc2)c1		74.48	105.643	84.2631	79.298	7.17	10.5431
GSK1398460	UNC10225151A	Biphenylamide	Cc1ccc(NC(=O)c2ccc(Cl)c(Cl)c2)cc1-c1ccc(cc1)C(=O)Nc1ccncc1		125.83	117.175	92.5824	82.5529	6.141	10.7456
GSK1398474	UNC10225200A	Biphenylamide	COc1cccc(NC(=O)Nc2ccc(C)c(c2)-c2ccc(cc2)C(=O)Nc2ccncc2)c1		112.4	79.8064	99.6509	116.138	7.951	12.3656
GSK1398471	UNC10224992A	Biphenylamide	Cc1ccc(NC(=O)Nc2ccccc2)cc1-c1ccc(cc1)C(=O)Nc1ccncc1		119.72	89.6632	74.4078	94.7478	8.909	19.6998
GSK1398477	UNC10225398A	Biphenylamide	Cc1ccc(NC(=O)Nc2ccccc2F)cc1-c1ccc(cc1)C(=O)Nc1ccncc1		135.6	104.032	90.993	98.2865	7.176	17.5292
GSK1398470	UNC10225359A	Biphenylamide	Cc1ccc(NC(=O)Nc2ccc(Cl)c(c2)C(F)(F)F)cc1-c1ccc(cc1)C(=O)Nc1ccncc1		88.88	100.735	70.6702	82.9156	9.276	18.3442
GW595885	UNC10225475A	Biphenylamide	COc1ccc(NC(=O)c2ccc(cc2)-c2cc(ccc2C)-c2nnc(C)o2)cc1		97.7	99.1101	95.3317	98.2565	3.992	13.7184
GSK1398463	UNC10225263A	Biphenylamide	Cc1ccc(NC(=O)c2cccc(c2)C#N)cc1-c1ccc(cc1)C(=O)Nc1ccncc1		76.98	75.9289	106.141	106.015	13.51	18.647
GSK1917008	UNC10225021A	Biphenylamide	Cc1ccc(NC(=O)c2cccc(c2)N2CCCCC2)cc1-c1ccc(cc1)C(=O)NCC1CC1		68.9	118.953	102.66	94.6125	6.38	7.566
GW679662	UNC10225404A	Biphenylamide	Cc1nnc(o1)-c1ccc(C)c(c1)-c1ccc(cc1)C(=O)NCC1CC1		98.23	118.354	79.599	86.6921	8.081	7.615
GW608005	UNC10225501A	Biphenylamide	Cc1nnc(o1)-c1ccc(C)c(c1)-c1ccc(cc1)C(O)=O		95.3	117.942	75.5786	83.2997	7.297	10.206
GW775604	UNC10225009A	Biphenylamide	CN1CCN(CC1)c1cc(ccn1)C(=O)Nc1ccc(C)c(c1)-c1ccc(cc1)C(=O)NCC1CC1	TOXIC	154.31	101.804	132.785	99.2815	4.006	12.992
GW810437	UNC10225046A	Biphenylamide	COc1ccc(NC(=O)c2ccoc2)cc1-c1ccc(cc1)C(=O)NCC1CC1		86.14	104.872	103.404	103.734	6.554	9.043
GW810445	UNC10224986A	Biphenylamide	Fc1ccc(cc1-c1ccc(cc1)C(=O)NCC1CC1)C(=O)NC1CC1		72.27	97.7241	92.7125	109.737	5.159	10.564
GW868318	UNC10225229A	Biphenylamide	COCCNC(=O)c1ccc(cc1)-c1cc(cc(F)c1C)C(=O)NC1CC1		73.51	111.577	100.765	101.893	15.26	7.617
GW775610	UNC10225036A	Biphenylamide	Cc1ccc(NC(=O)c2ccnc(c2)N2CCCCC2)cc1-c1ccc(cc1)C(=O)NCC1CC1		94.08	108.509	84.9137	99.5187	5.848	6.815
GW800172	UNC10225270A	Biphenylamide	Cc1ccc(cc1-c1ccc(cc1)C(=O)NCC1CC1)C(=O)NC1CCCC1	LYSO TOXIC	80.83	92.1748	84.1492	81.2337	16.2	10.04
GSK1292139	UNC10225029A	carboxamide pyrimidine	Cc1cccc(Nc2nc(NCCN)ncc2C(N)=O)c1		118.19	111.312	100.585	100.701	4.348	9.09091
GSK986310	UNC10225280A	carboxamide pyrimidine	Cl.Cc1cccc(Nc2nc(N[C@H]3CCCC[C@H]3N)ncc2C(N)=O)c1	TFE3	87.17	90.2937	129.286	106.204	7.122	21.6931
GSK2197149	UNC10225356A	carboxamide pyrimidine	Cl.Cc1cccc(Nc2nc(N[C@H]3CCNC3)ncc2C(N)=O)c1		117.33	97.7088	128.579	110.554	10.4	8.505
GW789449	UNC10225118A	carboxamide thiophene	NC(=O)Nc1sc(cc1C(N)=O)-c1ccc(F)cc1		76.6	81.2922	77.4259	92.264	7.009	11.458
GSK1014915	UNC10225353A	diarylurea	Cc1ccc(NC(=O)Nc2cc(nn2-c2ccccc2)C(C)(C)C)cc1		76.54	116.978	116.797	100.986	9.781	7.757
GW839464	UNC10225354A	diarylurea	Cc1ccc(cc1)-n1nc(cc1NC(=O)Nc1ccc(OCCN2CCOCC2)c2ccccc12)C(C)(C)C	DQ Only	120.63	65.3297	143.218	116.138	7.385	11.86
GSK2188764	UNC10225257A	fused carboxamide pyrimidine	OC(=O)C(F)(F)F.Clc1cc(Cl)cc(Nc2nc(N[C@@H]3CCNC3)nc3cc[nH]c(=O)c23)c1		117.2	111.568	65.9879	83.2592	7.008	8.28221
GSK2181306	UNC10225451A	fused carboxamide pyrimidine	OC(=O)C(F)(F)F.O=c1[nH]ccc2nc(N[C@@H]3CCNC3)nc(Nc3ccc4CCS(=O)(=O)c4c3)c12	TOXIC	185.61	98.3759	83.6817	100.252	7.052	16.3594
GSK2177277	UNC10225269A	fused carboxamide pyrimidine	OC(=O)C(F)(F)F.OC(=O)C(F)(F)F.O=c1[nH]ccc2nc(N[C@@H]3CCCNC3)nc(Nc3ccc(cc3)S(=O)(=O)N3CCOCC3)c12		88.07	106.183	101.944	104.224	8.333	12.967
SB-735216	UNC10225204A	Imidazolopyridine	CCn1c(nc2cnccc12)-c1ccncc1		74.7	104.873	98.918	103.226	11.18	12.321
SB-736715	UNC10225114A	Imidazolopyridine	CCn1c(nc2cnccc12)-c1cccnc1O		77.22	103.965	101.682	98.9276	10.78	9.505
SB-733887	UNC10225474A	Imidazolopyridine	CCn1c(nc2cnccc12)-c1ccoc1	DQ Only	125.64	101.974	148.881	113.444	2.966	9.118
SB-733416	UNC10225407A	Imidazolopyridine	CCn1c(nc2cnccc12)-c1ccccc1		88.86	99.6067	107.172	104.418	8.263	8.883
SB-736398	UNC10225156A	Imidazolopyridine	CCn1c(nc2cnccc12)-c1ccccn1		96.85	94.903	124.074	112.226	4.219	11.705
GW869516	UNC10225084A	imidazotriazine	COc1cc(Nc2ncc3c(C)nc(-c4cc5ccccc5[nH]4)n3n2)cc(OC)c1OC		112.96	82.0456	112.414	111.832	3.012	14.667
AH20685	UNC10225020A	imidazotriazine fragment	c1nc2nccnn2c1-c1ccccc1		125.59	110.843	109.945	119.049	8.543	11.3602
GSK301362	UNC10225015A	indole carboxamides	NC(=O)c1cc(cc2c(c[nH]c12)C1CCNCC1)-c1ccccc1		102.13	93.7811	84.0559	101.36	3.886	15.197
GSK1122999	UNC10225463A	isoquinoline	Cl.Cl.C1CC(CCN1)Oc1cc2cnccc2cc1-c1ccccc1	TFE3	97.09	112.691	117.874	77.0434	5.073	49.7186
GSK2297099	UNC10225343A	morpholino-imidazo-pyrimidinones	Fc1ccc(Cn2ccn3c2nc(cc3=O)N2CCOCC2)cc1Cl		80.61	115.813	102.252	107.678	4.663	7.68116
GSK2297428	UNC10225231A	morpholino-imidazo-pyrimidinones	Fc1ccccc1Cn1ccn2c1nc(cc2=O)N1CCOCC1		121.63	97.2532	110.358	111.391	4.374	8.11639
GSK2336394	UNC10243860A	morpholino-imidazo-pyrimidinones	[2H]C([2H])(c1cccc(c1C)C(F)(F)F)n1ccn2c1cc(nc2=O)N1CCOCC1		87.88	110.691	104.501	118.546	4.326	12.7464
GSK2297543	UNC10225024A	morpholino-imidazo-pyrimidinones	FC(F)(F)c1cccc(Cn2ccn3c2nc(cc3=O)N2CCOCC2)c1		84.29	98.5552	73.2196	100	3.548	12.1088
GSK2286295	UNC10225167A	morpholino-imidazo-pyrimidinones	Clc1cccc(Cn2ccn3c2nc(cc3=O)N2CCOCC2)c1Cl	TOXIC	151.05	101.243	91.4015	112.204	3.694	15.9609
GSK2289044	UNC10243861A	morpholino-imidazo-pyrimidinones	Cc1c(Cn2ccn3c2nc(cc3=O)N2CCOCC2)cccc1C(F)(F)F		106.43	146.886	74.5211	79.1423	1.67	6.08696
GSK2299009	UNC10225136A	morpholino-imidazo-pyrimidinones	Clc1cccc(Cn2c3ccccc3n3c2nc(cc3=O)N2CCOCC2)c1Cl	TFE3	86.64	90.2937	100.806	121.132	3.499	23.038
GSK2297542	UNC10225202A	morpholino-imidazo-pyrimidinones	Cc1cccc(Cn2ccn3c2nc(cc3=O)N2CCOCC2)c1		84.68	108.76	101.871	127.345	3.23	8.06452
GSK2328680	UNC10225225A	morpholino-imidazo-pyrimidinones	Cc1c(C)n2c(nc(cc2=O)N2CCOCC2)n1Cc1cccc(c1C)C(F)(F)F		106.72	111.318	84.0039	96.7061	3.432	8.45865
GSK2269905	UNC10225355A	morpholino-imidazo-pyrimidinones	Cc1ccccc1Cn1ccn2c1nc(cc2=O)N1CCOCC1		91.19	89.3602	95.366	115.175	2.124	15.5116
GSK2297430	UNC10225332A	morpholino-imidazo-pyrimidinones	Fc1cccc(Cn2ccn3c2nc(cc3=O)N2CCOCC2)c1		128.93	95.522	100.566	98.192	6.968	15.655
GSK2334006	UNC10225415A	morpholino-imidazo-pyrimidinones	Cc1cn2c(nc(cc2=O)N2CCOCC2)n1Cc1cccc(Cl)c1Cl		43.75	117.075	62.818	98.8103	6.296	10.273
GSK2296823	UNC10225131A	morpholino-imidazo-pyrimidinones	Clc1cccc(Cn2ccn3c2nc(cc3=O)N2CCOCC2)c1		96.9	104.218	103.052	113.708	5.814	11.282
GSK2333389	UNC10225439A	morpholino-imidazo-pyrimidinones	O=c1cc(nc2n(Cc3cccc4ccccc34)ccn12)N1CCOCC1		77.38	128.205	73.7695	88.5582	8.169	9.759
GSK2306394	UNC10225195A	morpholino-imidazo-pyrimidinones	Cc1c(Cn2c3ccccc3n3c2nc(cc3=O)N2CCOCC2)cccc1C(F)(F)F		76.5	108.508	86.5541	100.26	7.034	10.615
GSK2363608	UNC10225417A	morpholino-triazolo-pyrimidinones	CSc1nn2c(nc(cc2=O)N2CCOCC2)n1Cc1cccc(c1C)C(F)(F)F		90.24	112.736	90.903	96.7554	3.463	6.62722
GSK2363608	UNC10243881A	morpholino-triazolo-pyrimidinones	CSc1nn2c(nc(cc2=O)N2CCOCC2)n1Cc1cccc(c1C)C(F)(F)F		100.35	93.0588	80.8084	106.135	6.633	9.67213
GSK2347225	UNC10225435A	morpholino-triazolo-pyrimidinones	CSc1nn2c(nc(cc2=O)N2CCOCC2)n1Cc1cccc(Cl)c1Cl		85.33	99.9326	59.2997	119.927	4.085	19.8225
GSK2373690	UNC10225403A	morpholino-triazolo-pyrimidinones	C[C@@H]1CN(CCO1)c1cc(=O)n2nc(C)n(Cc3cccc(c3C)C(F)(F)F)c2n1		91.29	94.7867	146.488	116.826	3.426	10.5845
GSK2342769	UNC10225178A	morpholino-triazolo-pyrimidinones	Cc1nn2c(nc(cc2=O)N2CCOCC2)n1Cc1cccc(Cl)c1Cl	TFE3 + DQ	116.91	93.4177	66.0158	117.744	7.97	28.289
GSK2373693	UNC10225190A	morpholino-triazolo-pyrimidinones	C[C@@H]1CN(CCO1)c1cc(=O)n2nc(C)n(Cc3cccc(Cl)c3Cl)c2n1		79.35	111.474	96.9866	93.2602	6.05	6.512
GSK2344444	UNC10225005A	morpholino-triazolo-pyrimidinones	CC1CN(CCO1)c1cc(=O)n2nc(C)n(Cc3cccc(c3C)C(F)(F)F)c2n1		90.28	125.802	85.1301	83.8966	4.714	10.846
GSK398099	UNC10225298A	oxindole	NS(=O)(=O)c1cccc(N\C=C2/C(=O)Nc3ccc(cc23)S(=O)(=O)Cc2c(Cl)cccc2Cl)c1		117.06	112.411	100.017	99.7881	5.784	5.32995
SB-601273	UNC10225459A	pyridopyrimidinone	CCN(CC)CCOc1ccc(Nc2ncc3cc(-c4c(Cl)cccc4Cl)c(=O)n(C)c3n2)cc1	TOXIC	131.29	26.9583	115.717	64.8331	22.54	18.269
GSK364507	UNC10225294A	pyrrole-2-carboxamide	COc1ccccc1CNC(=O)c1cc(c[nH]1)C(=O)c1ccccc1C		95.17	105.844	126.951	127.303	4.456	19.9457
GSK1326180	UNC10225351A	pyrrole-2-carboxamide	Fc1cccc(F)c1NC(=O)c1cc(c[nH]1)C(=O)c1ccccc1F		106.59	134.686	115.15	113.715	3.747	7.9614
GW823670	UNC10225502A	pyrrole-2-carboxamide	Clc1cccc(Cl)c1C(=O)c1c[nH]c(c1)C(=O)NCc1cccs1		136.34	105.301	112.218	106.205	6.917	7.891
GSK2276055	UNC10225158A	thienopyridinone	O=c1[nH]cc(-c2ccc(cc2)N2CCOCC2)c2sc(cc12)-c1cn[nH]c1		90.8	78.8614	68.8642	89.344	7.595	10.297
GSK1033723	UNC10225166A	thienopyridinone	Oc1ccc(cc1)-c1c[nH]c(=O)c2cc(sc12)-c1ccncc1		95.26	145.071	80.9468	75.2669	3.691	6.08247

## Sheet: Table S2 - Enrichment
Table S2.	Enrichment of Chemotypes across different assay parameters
Total Number			40	39	48	38
% of Compounds			8.16327	7.95918	9.79592	7.7551
	Total	%	TOXIC	DQ-TOX	DQ +	TFEB/3
2,4-dianilinopyrimidine	19	3.87755	1.9	0.7	1.1	0.7
2-aminobenzimidazole	9	1.83673	2.7	2.8	1.1	1.4
2-anilino-4-aminopyrimidine	11	2.2449	2.2	0	0	0
2-anilino-4-piperidinopyrimidine	6	1.22449	4.1	0	0	0
2-anilino-4-pyrrolidinopyrimidine	39	7.95918	0	0.3	0.3	1
2-aryl-4-anilino(pyridin-4-yl)-quinazoline and analogues	13	2.65306	0.9	0	1.6	4
3-acylamino-6-aryl-indazole	6	1.22449	0	0	0	0
3-amino-5-aryl-pyrazolopyridine	6	1.22449	2	0	3.4	0
3-Amino-6-aryl-indazole	22	4.4898	0	0	0	0
3-amino-6-aryl-pyrazolopyridine	16	3.26531	0	0	1.3	2.4
3-anilino-4-aryl maleimide	33	6.73469	0.7	0	0.9	0.8
4-amino-3-aryl-thienopyridine and analogues	8	1.63265	0	3.1	1.3	0
4-anilino-quinazoline and analogues	21	4.28571	0.6	0	0.5	1.8
4-anilinoquinoline	30	6.12245	0.8	8.4	0.3	0.4
4-aryl-7-azaindole	20	4.08163	1.2	0.6	2	3.9
4-pyridinyl (with 2 aryl) _ortho-aryl_azoles	14	2.85714	0	0.9	0.7	0
4-pyridinyl_ortho-aryl_azoles	30	6.12245	0.4	1.3	1.7	0.9
4-pyrimidinyl_ortho-aryl_azoles	42	8.57143	1.2	0.3	2.2	1.2
4-pyrimidinyl-azoles	7	1.42857	3.5	0	1.5	1.8
6-aminopurines and related	16	3.26531	0.8	0	1.9	0
7-alkyl-5-aryl-4-aminopyrrolopyrimidine	9	1.83673	0	1.4	1.1	1.4
aminofurazan	7	1.42857	0	1.8	1.5	0
benzimidazole_N-thiophenes	14	2.85714	4.4	0	1.5	0
Biphenylamide	22	4.4898	0.6	0.6	0	0.6
Imidazolopyridine	5	1.02041	0	0	2	0
morpholino-imidazo-pyrimidinones	15	3.06122	0.8	0	0	0.9
morpholino-triazolo-pyrimidinones	7	1.42857	0	0	1.5	1.8

## Sheet: Table S3 - Analogues
	Table S3.	Summary of analog activity against PRKD1, TGFBR1 and how this correlates with the activity in our TFE3 assays.
	Cmpd	X	Ar	PRKD1		TGFBR1		Model	Best-Fit Values			Summary
				KD (nM)		KD (nM)			Span	EC50	EC50
	NK-140	NH	6-benzothiazolyl	=	56	=	5000	log(agonist)	37.55	0.6393		Original
	NK-161-1	NCH3	6-benzothiazolyl	=	4200	>	10000	log(agonist)	31.56	1.08		Weaker
	NK-163	NH	5-benzothiazolyl	=	4600	>	10000	Biphasic		0.369743	3.08248	Stronger, Some OT activity
	NK-164	O	6-benzothiazolyl	>	10000	>	10000	log(agonist)	2.437			Inactive
	NK-165	NH	2-CH3-6-benzothiazolyl	=	1500	>	10000	Biphasic		0.583714	3.80277	Stronger, Some OT activity
	NK-166	NH	5-N1-CH3-indazolyl	=	20	=	5500	Bell-Shaped		1.18528	1.18552	Weaker, Strong OT activity
	NK-167	NH	5-N2-CH3-indazolyl	=	340	>	10000	Bell-Shaped		1.03896	1.04535	Weaker, Strong OT activity
	NK-168	NH	5-benzofuranyl	=	240	>	10000	log(agonist)	35.67	0.8035		Weaker
	NK-169	NH	5-benzo[d][1,3]dioxolyl	=	710	=	6900	Bell-Shaped		0.440758	1.79763	Stronger, Some OT activity
	NK-170	NH	4-methoxyphenyl	=	780	>	10000	Bell-Shaped		0.832703	0.850433	Weaker, Strong OT activity
	NK-172	NH	3-CH3S-phenyl	=	2300	=	340	log(agonist)	36.86		1.929	Only OT activity
	NK-173	NH	N1-CH3-6-benzimidazolyl	=	160	=	8900	log(agonist)	80.89		1.918	Only OT activity
	NK-174	NH	5-benzoxazolyl	=	1000	=	7700	Biphasic		0.501765	2.78933	Stronger, Some OT activity
	NK-175	NH	N1-CH3-5-benzimidazolyl	>	10000	>	10000	log(agonist)	22.22	1.25		Weaker
	NK-176	NH	6-benzoxazolyl	=	53	=	2500	log(agonist)	19.6	0.4594		More Potent
	NK-177	NH	6-quinolyl	=	31	=	6900	Biphasic		0.444734	4.87978	Stronger, Some OT activity
	NK-215	NH	4-pyridyl	=	13	=	9.5	log(agonist)	18.17	2.042		Weaker
	NK-218	NH	5-indolyl	=	130	=	6900	log(agonist)	20.78	0.4211		More Potent
	NK-219	NH	6-benzothiophenyl	=	650	>	10000	log(agonist)	44.67	2.503	0.3984	Weaker, Strong OT activity
	NK-220	O	5-benzothiazolyl	>	10000	>	10000	log(agonist)	0.8019			Inactive
	NK-221	NH	N1-CH3-5-benzotriazolyl	=	49	>	10000	log(agonist)	17.24	0.9744		Weaker
	NK-222	NH	N1-CH3-6-benzotriazolyl	=	1400	>	10000	Biphasic		0.219381	3.1153	Stronger, Some OT activity
	NK-223	NH	N2-CH3-5-benzotriazolyl	=	170	>	10000	log(agonist)	88.41		1.341	Only OT activity
	NK-224	NH	5-benzotriazolyl	=	55	>	10000	log(agonist)	13.27		3.297	Only OT activity

## Sheet: Table S4 - KINOMEscan
Table S4.	Select KINOMEscan data for quinazoline analogs compared to TFE3 translocation primary screen results.
	nTFE3 %	19.5	18.7	17.5	12	20.3	20.2	6.9	7	9.7	15	9.2	15.5	13	-
	Regno	GW873004	GW867588	GW876019	GW867587	GW876731	GW872411	GW869641	GSK204919	GSK257997	GSK189015	GSK223675	GW855857	GW869640	GW857175
	PRKD2	45	99.8	66	98.1	99.6	99.9	99.6	98.8	80	14	96	99	78	99.9
	TGFBR1	75	55	61	32	66	83	99.6	90.8	100	6	99.2	99.5	99.2	98.3
	PRKD1	47	98.7	64	94.2	99.2	99.4	99.3	92.4	78	18	91.1	86	69	99.8
	CDC42BPG/DMPK2	84	9	0	0	22	2	98.5	91.1	89	13	7	76	35	72
	CDC42BPB/MRCKB	42	33	32	2	34	0	98.5	94.1	81	21	0	63	44	72
	CIT	57	13	45	15	12	0	96.6	73	23	42	23	91.1	61	9
	ACVR1B	72	35	83	0	64	73	96.5	86	78	0	88	94.3	94.7	100
	TGFBR2	17	0	15	0	0	0	95.6	10	4	21	0	95.7	88	0
	CSNK1E	23	6	15	0	37	31	94.9	64	42	22	50	77	41	28
	MAPK10/JNK3	0	0	0	0	28	0	94.6	36	32	14	15	21	15	31
	PRKD3	44	66	87	66	90.2	76	90.7	100	85	22	100	69	71	98.1
	JAK1(JH2)	16	62	78	52	16	81	90.2	80	0	38	5	74	74	83
	CSNK1D	12	0	8	4	50	35	90	49	43	33	14	73	46	28
	PIKFYVE	61	54	16	13	91.5	53	86	81	27	63	23	57	78	85
	MAPK9/JNK2	0	8	0	0	60	14	85	60	43	19	27	6	16	32
	BMPR1B	4	0	0	0	0	0	82	0	0	0	0	29	42	34
	STK10/LOK	59	27	21	0	10	0	79	0	0	1	0	37	40	19
	MINK1/MINK	16	0	5	0	16	1	77	30	6	2	10	33	55	19
	MTOR	36	0	35	5	0	73	75	43	13	10	7	50	74	0

## Sheet: Table S5 - KINOMEscan 2
Table S5.	Full KINOMEscan data for advanced quinazoline analog series taken either from original PKIS2 published data or newly provided for novel analogs.
	NEW KINOMEscan										Published KINOMEscan
EC50 >	1.1 uM	0.35 uM	1	0.8	0.45	0.95					0.65		0.85
Kinase	NK-161	NK-163	NK-167	NK-168	NK-176	NK-221	Average	StDev			NK-140	NK-224	NK-166	NK-215		Full Average		Active Av.	Intermediate	Inactive Av.		Active - Inactive
PIK3CA(E545K)	40	0	67	53	25	24	34.8333	21.675								34.8333		36.25	32			36.25
EIF2AK4/GCN2(Kin.Dom.2,S808G)	53	0	38	73	64	10	39.6667	26.8866			0	0	12	0		25		31.1667	31.5	0		31.1667
NDR1/STK38	42	19	53	47	36	29	37.6667	11.3088			31	0	17	8		28.2		33.8333	35.5	4		29.8333
LRRK2(G2019S)	31	23	39	12	45	23	28.8333	10.9608								28.8333		29.75	27			29.75
FLT3(D835V)	30	18	19	45	36	65	35.5	16.1735								35.5		29.5	47.5			29.5
NTRK2/TRKB	45	33	40	39	50	54	43.5	7.04154			0	0	0	0		26.1		27	49.5	0		27
WNK3	28	5	0	100	0	0	22.1667	36.1958			0	0	21	0		15.4		21	14	0		21
DCLK1	36	11	49	47	30	15	31.3333	14.499			26	0	0	14		22.8		27.1667	25.5	7		20.1667
NTRK1/TRKA	22	6	19	23	26	20	19.3333				0	0	44	0		16		19.6667	21	0		19.6667
HIPK2	28	21	33	7	42	41	28.6667	12.0922			0	0	14	0		18.6		19.5	34.5	0		19.5
FLT3(ITD,F691L)	25	0	33	0	45	50	25.5	19.7379								25.5		19.5	37.5			19.5
FLT3(ITD,D835V)	25	24	7	17	29	37	23.1667	9.38823								23.1667		19.25	31			19.25
PIK3CA(H1047L)	23	30	4	13	28	7	17.5									17.5		18.75	15			18.75
ABL1(E255K)-phosphorylated	22	29	15	13	17	0	16									16		18.5	11			18.5
MKNK1	7	0	0	0	31	36	12.3333				1	8	100	0		18.3		22	21.5	4		18
NTRK3/TRKC	29	10	28	31	37	31	27.6667	8.39974			0	0	0	0		16.6		17.6667	30	0		17.6667
EGFR(E746-A750del)	21	44	15	0	10	4	15.6667									15.6667		17.25	12.5			17.25
MAP2K1/MEK1	32	18	24	29	48	47	33	11.1355			2	7	0	0		20.7		20.1667	39.5	3.5		16.6667
AURKA	22	45	3	6	19	36	21.8333	15.0046			3	0	24	0		15.8		16.6667	29	0		16.6667
DCLK2	25	30	11	18	25	3	18.6667				0	0	11	0		12.3		15.8333	14	0		15.8333
KIT(A829P)	19	29	0	0	34	34	19.3333									19.3333		15.75	26.5			15.75
LRRK2	27	16	21	27	29	19	23.1667	4.77552			0	0	0	0		13.9		15.5	23	0		15.5
GRK1	25	0	37	24	27	15	21.3333	11.4988			13	3	1	0		14.5		17	20	1.5		15.5
IKBKB/IKK-beta	25	67	5	0	8	13	19.6667				0	0	13	0		13.1		15.5	19	0		15.5
EGFR(L747-S752del, P753S)	19	36	0	7	19	20	16.8333									16.8333		15.5	19.5			15.5
PIK3CA(E542K)	19	14	15	15	17	30	18.3333									18.3333		15.25	24.5			15.25
CSF1R-autoinhibited	26	35	0	16	39	29	24.1667	13.0053			0	0	0	0		14.5		15	27.5	0		15
ABL1(F317L)-nonphosphorylated	18	22	30	0	8	7	14.1667									14.1667		15	12.5			15
RPS6KA1/RSK1(Kin.Dom.1-N-terminal)	9	14	20	0	0	0	7.16667				23	0	32	0		9.8		14.8333	4.5	0		14.8333
LATS2	26	15	19	19	35	31	24.1667	7.1278			0	0	0	0		14.5		14.6667	28.5	0		14.6667
CSF1R	18	11	16	16	16	0	12.8333				0	0	29	0		10.6		14.6667	9	0		14.6667
ULK2	23	30	17	0	27	36	22.1667	11.5097			0	0	13	0		14.6		14.5	29.5	0		14.5
SGK2	15	31	0	0	18	32	16				0	0	37	0		13.3		14.3333	23.5	0		14.3333
STK32C/YANK3	18	0	33	0	24	19	15.6667				0	1	32	0		12.7		14.8333	18.5	0.5		14.3333
MAPK9/JNK2	7	26	3	0	0	22	9.66667				14	0	60	6		13.8		17.1667	14.5	3		14.1667
MAP4K3	22	19	20	23	10	18	18.6667				12	0	0	0		12.4		14	20	0		14
CDK11A	25	21	24	12	21	7	18.3333				0	0	6	0		11.6		14	16	0		14
PIK3CD	2	9	0	0	11	13	5.83333				0	0	61	0		9.6		13.5	7.5	0		13.5
OSXR1	25	38	11	10	21	23	21.3333	9.39267			0	0	0	0		12.8		13.3333	24	0		13.3333
ZAP70	20	2	14	22	27	39	20.6667				0	0	14	0		13.8		13.1667	29.5	0		13.1667
MARK1	13	11	21	0	13	4	10.3333				21	0	12	0		9.5		13	8.5	0		13
KIT(D816H)	16	11	13	0	27	38	17.5									17.5		12.75	27			12.75
MAP3K9	27	0	11	28	58	52	29.3333	20.5724			0	0	12	11		19.9		18.1667	39.5	5.5		12.6667
TYRO3	21	0	4	34	32	53	24	18.2117			0	0	5	0		14.9		12.5	37	0		12.5
SRMS	26	30	21	18	23	14	22	5.19615			13	10	0	0		15.5		17.5	20	5		12.5
RET(V804L)	15	0	0	0	50	33	16.3333									16.3333		12.5	24			12.5
MAP3K13/LZK	22	28	0	11	35	11	17.8333				0	0	0	0		10.7		12.3333	16.5	0		12.3333
RET(M918T)	15	2	0	4	43	40	17.3333									17.3333		12.25	27.5			12.25
PKN1	0	12	0	1	5	0	3				0	0	55	0		7.3		12.1667	0	0		12.1667
NUAK2/SNARK	15	35	0	0	16	31	16.1667				0	0	21	0		11.8		12	23	0		12
ULK1	18	19	8	4	29	14	15.3333				4	0	8	0		10.4		12	16	0		12
PIK3CA(E545A)	14	0	31	16	1	16	13									13		12	15			12
VRK2	25	19	11	1	45	37	23	14.8773			40	20	15	0		21.3		21.8333	31	10		11.8333
KIT(V559D,T670I)	14	17	13	7	10	0	10.1667									10.1667		11.75	7			11.75
PDPK1	29	16	32	25	32	20	25.6667	6.01849			0	0	37	24		21.5		23.6667	24.5	12		11.6667
MAP3K15	21	28	21	0	20	28	19.6667				0	0	0	0		11.8		11.5	24.5	0		11.5
RPS6KA5(Kin.Dom.1-N-terminal)	21	8	31	24	6	27	19.5				0	0	0	0		11.7		11.5	24	0		11.5
CHUK/IKK-alpha	20	67	0	0	0	2	14.8333				0	0	1	0		9		11.3333	11	0		11.3333
PIM1	29	100	2	9	0	0	23.3333	35.7289			0	17	8	0		16.5		19.8333	14.5	8.5		11.3333
ERN1	11	22	0	0	15	6	9				0	0	29	0		8.3		11	8.5	0		11
NEK11	2	20	0	0	0	0	3.66667				0	0	46	0		6.8		11	1	0		11
DYRK1A	20	44	0	0	21	47	22	18.6279			0	0	0	0		13.2		10.8333	33.5	0		10.8333
PRKAA2	20	0	11	22	32	17	17				0	0	0	0		10.2		10.8333	18.5	0		10.8333
PIP5K1A	52	37	49	39	49	52	46.3333	6.04612			2	27	0	10		31.7		29.3333	52	18.5		10.8333
CDK5	19	5	14	11	34	2	14.1667				0	0	0	0		8.5		10.6667	10.5	0		10.6667
NEK10	17	30	11	0	15	63	22.6667	20.0887			6	0	0	0		14.2		10.3333	40	0		10.3333
AKT2	19	4	28	3	25	15	15.6667				0	0	0	0		9.4		10	17	0		10
MYLK/MLCK	8	14	15	0	3	11	8.5				0	0	28	0		7.9		10	9.5	0		10
TTK	26	21	17	26	25	100	35.8333	28.8757			0	0	0	10		22.5		14.8333	63	5		9.83333
PDGFRB	21	15	19	22	11	6	15.6667				0	0	1	3		9.8		11.3333	13.5	1.5		9.83333
MAP3K7	10	27	0	0	9	32	13				0	0	23	0		10.1		9.83333	21	0		9.83333
MAP3K19	0	14	0	0	3	20	6.16667				0	0	42	0		7.9		9.83333	10	0		9.83333
RPS6KA1/RSK1(Kin.Dom.2-C-terminal)	34	2	35	44	50	60	37.5	18.182			0	16	0	8		24.9		21.8333	47	12		9.83333
STK32B/YANK2	17	0	33	15	9	10	14				0	0	0	0		8.4		9.5	13.5	0		9.5
PAK3	17	0	12	15	29	22	15.8333				0	0	0	0		9.5		9.33333	19.5	0		9.33333
NIM1K/NIM1	12	40	0	0	0	0	8.66667				0	0	16	0		6.8		9.33333	6	0		9.33333
MAK or ALPK3	5	0	0	12	15	11	7.16667				0	0	29	0		7.2		9.33333	8	0		9.33333
STK4/MST1	17	0	16	14	25	17	14.8333				0	0	0	0		8.9		9.16667	17	0		9.16667
PIK3CA(M1043I)	10	2	17	8	9	30	12.6667									12.6667		9	20			9
EGFR(L858R,T790M)	10	36	0	0	0	19	10.8333									10.8333		9	14.5			9
ABL1(F317I)-nonphosphorylated	9	36	0	0	0	0	7.5									7.5		9	4.5			9
STK38L/NDR2	0	0	0	0	0	0	0				22	6	68	6		10.2		15	0	6		9
WNK1	9	35	0	0	0	10	9				0	0	18	0		7.2		8.83333	9.5	0		8.83333
PIK3C2G	0	8	0	0	0	0	1.33333				0	0	44	0		5.2		8.66667	0	0		8.66667
GSK3B	15	4	22	8	16	11	12.6667				0	0	0	0		7.6		8.33333	13	0		8.33333
STK39	0	6	11	0	0	1	3				0	0	33	0		5.1		8.33333	0.5	0		8.33333
GRK2	9	4	0	1	28	24	11				0	0	16	0		8.2		8.16667	16.5	0		8.16667
MAPK6/ERK3	14	7	0	18	24	0	10.5				0	0	0	0		6.3		8.16667	7	0		8.16667
CDK14	0	0	17	0	0	8	4.16667				10	0	22	0		5.7		8.16667	4	0		8.16667
LYN	12	26	17	0	0	4	9.83333				0	0	5	0		6.4		8	8	0		8
FGFR4	19	0	16	28	21	15	16.5				0	0	0	6		10.5		10.8333	17	3		7.83333
SGK3	13	24	0	0	20	32	14.8333				0	0	3	0		9.2		7.83333	22.5	0		7.83333
IGF1R	14	0	0	12	35	27	14.6667				0	0	0	0		8.8		7.83333	20.5	0		7.83333
KIT(V559D)	7	16	15	0	0	3	6.83333									6.83333		7.75	5			7.75
SGK1	14	28	0	0	18	20	13.3333				0	0	0	0		8		7.66667	17	0		7.66667
PLK3	13	0	16	8	21	15	12.1667				1	0	0	0		7.4		7.66667	14	0		7.66667
TAOK2	20	25	19	4	19	0	14.5				29	0	0	17		13.3		16	10	8.5		7.5
MAPK3/ERK1	14	0	2	7	36	27	14.3333				0	0	0	0		8.6		7.5	20.5	0		7.5
MAP2K6/MEK6	12	0	16	17	7	8	10				0	0	5	0		6.5		7.5	10	0		7.5
TAOK3	13	23	4	0	18	0	9.66667				0	0	0	0		5.8		7.5	6.5	0		7.5
KIT(D816V)	7	16	0	0	14	14	8.5									8.5		7.5	10.5			7.5
PIK3CA(Q546K)	7	28	0	0	1	38	12.3333									12.3333		7.25	22.5			7.25
PKMYT1	0	10	0	3	1	13	4.5				24	0	4	0		5.5		7	6.5	0		7
MAP3K10	1	0	13	1	5	0	3.33333				28	0	16	7		7.1		10.5	0.5	3.5		7
RPS6KA3/RSK2(Kin.Dom.1-N-terminal)	5	26	0	0	1	0	5.33333				24	12	26	0		9.4		12.8333	2.5	6		6.83333
MYLK4	0	6	0	0	0	2	1.33333				26	1	33	7		7.5		10.8333	1	4		6.83333
TSSK1B	11	14	15	0	9	26	12.5				0	0	3	0		7.8		6.83333	18.5	0		6.83333
CDK7	7	21	0	0	9	13	8.33333				0	0	11	0		6.1		6.83333	10	0		6.83333
RPS6KA2/RSK3(Kin.Dom.1-N-terminal)	0	6	0	0	11	1	3				0	0	24	0		4.2		6.83333	0.5	0		6.83333
FLT1	12	16	4	0	20	11	10.5				0	0	0	0		6.3		6.66667	11.5	0		6.66667
RPS6KA6/RSK4(Kin.Dom.1-N-terminal)	8	0	26	0	6	16	9.33333				0	0	8	0		6.4		6.66667	12	0		6.66667
GRK7	5	25	0	0	0	7	6.16667				0	0	15	0		5.2		6.66667	6	0		6.66667
PRKG1	10	28	0	8	0	64	18.3333				14	0	9	7		14		9.83333	37	3.5		6.33333
BMP2K/BIKE	12	24	0	0	16	0	8.66667				0	0	0	1		5.3		6.66667	6	0.5		6.16667
PAK5	2	6	0	0	14	0	3.66667				17	0	0	0		3.9		6.16667	1	0		6.16667
MAPK12/p38-gamma	27	10	43	28	11	27	24.3333	11.2497			0	0	16	24		18.6		18	27	12		6
BMPR2	18	25	0	0	34	33	18.3333				0	8	1	0		11.9		10	25.5	4		6
BTK	10	8	0	0	28	34	13.3333				0	0	0	0		8		6	22	0		6
CLK4	10	7	22	6	1	20	11				0	0	0	0		6.6		6	15	0		6
EPHA5	9	11	0	0	24	13	9.5				0	0	1	0		5.8		6	11	0		6
PTK2B/PYK2	9	4	0	0	30	0	7.16667				14	0	0	4		6.1		8	4.5	2		6
KIT(V559D,V654A)	4	9	15	0	0	0	4.66667									4.66667		6	2			6
PIK3CA(H1047Y)	4	24	0	0	0	0	4.66667									4.66667		6	2			6
FGFR2	9	2	0	18	15	22	11				0	0	21	7		9.4		9.33333	15.5	3.5		5.83333
PLK4	3	22	0	0	0	4	4.83333				0	0	13	0		4.2		5.83333	3.5	0		5.83333
GRK4	0	0	0	0	0	0	0				35	0	0	0		3.5		5.83333	0	0		5.83333
FLT3(ITD)	4	18	0	5	0	36	10.5									10.5		5.75	20			5.75
FLT3(D835H)	4	0	0	0	23	7	5.66667									5.66667		5.75	5.5			5.75
CDK19	4	0	24	0	0	6	5.66667				0	0	10	0		4.4		5.66667	5	0		5.66667
STK26/MST4	5	25	0	0	0	0	5				0	0	9	0		3.9		5.66667	2.5	0		5.66667
CSNK1G2	25	8	12	21	43	27	22.6667	11.3235			0	0	10	20		16.6		15.6667	26	10		5.66667
HIPK4	25	16	7	0	53	34	22.5	17.595			0	0	14	19		16.8		15	29.5	9.5		5.5
STK16	15	0	19	17	13	26	15				0	0	5	7		10.2		9	20.5	3.5		5.5
FGFR1	10	0	15	0	21	8	9				12	0	0	5		7.1		8	9	2.5		5.5
PIK3CG	8	8	0	0	25	0	6.83333				0	0	0	0		4.1		5.5	4	0		5.5
MET(M1250T)	3	0	0	10	12	1	4.33333									4.33333		5.5	2			5.5
FLT3(D835Y)	3	15	0	0	7	0	4.16667									4.16667		5.5	1.5			5.5
PKN2	0	0	0	0	0	0	0				0	0	33	0		3.3		5.5	0	0		5.5
NEK5	0	8	0	0	5	0	2.16667				6	2	49	10		8		11.3333	0	6		5.33333
PRKCH	8	0	21	5	6	15	9.16667				0	0	0	0		5.5		5.33333	11.5	0		5.33333
PRKX	7	14	0	0	18	0	6.5				0	0	0	0		3.9		5.33333	3.5	0		5.33333
NEK2	1	7	0	8	3	12	5.16667				0	0	14	0		4.5		5.33333	6.5	0		5.33333
EPHA3	0	9	0	0	5	0	2.33333				18	0	0	0		3.2		5.33333	0	0		5.33333
ABL1(T315I)-phosphorylated	3	0	4	4	13	18	7									7		5.25	10.5			5.25
FLT3(R834Q)	2	17	0	4	0	0	3.83333									3.83333		5.25	1			5.25
SNRK	7	13	6	12	0	22	10				0	0	0	0		6		5.16667	14.5	0		5.16667
TAOK1	1	19	0	0	0	1	3.5				0	0	12	0		3.3		5.16667	1	0		5.16667
SIK1	12	0	1	22	19	0	9				0	0	0	4		5.8		7	6	2		5
PRKCQ	7	19	0	0	11	6	7.16667				0	0	0	0		4.3		5	6.5	0		5
ALK(C1156Y)	2	0	11	0	9	16	6.33333									6.33333		5	9			5
EGFR(L858R)	2	13	0	0	7	9	5.16667									5.16667		5	5.5			5
TLK2	0	4	0	0	0	3	1.16667				15	0	11	0		3.3		5	1.5	0		5
SRPK1	7	12	2	0	15	21	9.5				0	0	0	0		5.7		4.83333	14	0		4.83333
MAP4K2	6	29	0	0	0	5	6.66667				0	0	0	0		4		4.83333	5.5	0		4.83333
TSSK3	6	29	0	0	0	0	5.83333				0	0	0	0		3.5		4.83333	3	0		4.83333
CSNK1G1	0	8	0	0	0	0	1.33333				3	0	18	0		2.9		4.83333	0	0		4.83333
MET(Y1235D)	1	8	7	1	3	8	4.66667									4.66667		4.75	4.5			4.75
CDK13	6	19	8	0	1	55	14.8333				0	0	0	0		8.9		4.66667	30.5	0		4.66667
CDK18	0	12	0	5	0	0	2.83333				0	0	11	0		2.8		4.66667	0	0		4.66667
ALK	9	0	22	0	11	13	9.16667				0	2	0	0		5.7		5.5	11	1		4.5
MAPK13/p38-delta	6	0	0	7	20	16	8.16667				0	0	0	0		4.9		4.5	11	0		4.5
BMPR1A	4	0	13	1	9	16	7.16667				3	0	1	0		4.7		4.5	10	0		4.5
NEK4	5	26	0	0	1	9	6.83333				0	0	0	0		4.1		4.5	7	0		4.5
PIM3	0	6	0	2	4	0	2				0	2	21	0		3.5		5.5	0	1		4.5
GAK	0	8	0	0	0	0	1.33333				0	0	19	0		2.7		4.5	0	0		4.5
PI4KB	0	0	0	0	0	0	0				0	0	26	0		2.6		4.33333	0	0		4.33333
ABL1(T315I)-nonphosphorylated	0	17	0	0	0	31	8									8		4.25	15.5			4.25
PRKCE	7	31	0	0	0	8	7.66667				0	7	15	0		6.8		7.66667	7.5	3.5		4.16667
EPHA6	5	17	0	8	0	2	5.33333				0	0	0	0		3.2		4.16667	3.5	0		4.16667
CDKL3	0	0	12	1	0	17	5				0	0	12	0		4.2		4.16667	8.5	0		4.16667
IKBKE/IKK-epsilon	0	4	0	0	0	0	0.666667				0	0	21	0		2.5		4.16667	0	0		4.16667
BRSK2	12	11	9	0	23	0	9.16667				13	0	2	11		8.1		9.66667	6	5.5		4.16667
MATK/CTK	8	19	10	4	0	9	8.33333				18	10	4	0		8.2		9.16667	8.5	5		4.16667
KDR/VEGFR2	4	8	0	0	16	38	11				0	0	0	0		6.6		4	21	0		4
MAP2K7/MKK7	0	8	2	0	4	38	8.66667				0	0	10	0		6.2		4	19	0		4
ElF2AK2	7	0	19	6	5	7	7.33333				0	0	0	2		4.6		5	7	1		4
CDK9	4	0	8	0	16	0	4.66667				0	0	0	0		2.8		4	2	0		4
EPHB6	0	11	0	0	0	14	4.16667				0	0	13	0		3.8		4	7	0		4
ALK(L1196M)	0	16	0	0	0	0	2.66667									2.66667		4	0			4
EGFR(T790M)	0	16	0	0	0	0	2.66667									2.66667		4	0			4
AKT3	0	2	0	0	0	0	0.333333				2	0	20	0		2.4		4	0	0		4
SIK2	0	1	0	0	0	0	0.166667				23	0	0	0		2.4		4	0	0		4
RPS6KA2/RSK3(Kin.Dom.2-C-terminal)	16	28	3	21	0	25	15.5				7	12	0	0		11.2		9.83333	20.5	6		3.83333
EPHB1	14	0	0	0	47	0	10.1667				0	6	3	3		7.3		8.33333	7	4.5		3.83333
ROS1	0	0	0	0	11	4	2.5				0	0	12	0		2.7		3.83333	2	0		3.83333
PIK3CA(I800L)	0	10	0	0	5	0	2.5									2.5		3.75	0			3.75
MAPK11/p38-beta	1	2	12	1	3	11	5				0	0	7	1		3.8		4.16667	6	0.5		3.66667
CDKL5	3	22	0	0	0	16	6.83333				0	0	0	0		4.1		3.66667	9.5	0		3.66667
CHEK1	3	0	2	0	20	1	4.33333				0	0	0	0		2.6		3.66667	2	0		3.66667
RIOK2	3	10	3	0	9	0	4.16667				0	0	0	0		2.5		3.66667	1.5	0		3.66667
INSRR	0	7	0	0	0	8	2.5				0	0	15	0		3		3.66667	4	0		3.66667
MST1R	2	4	0	0	17	9	5.33333				0	0	0	0		3.2		3.5	5.5	0		3.5
JAK1(JH1domain-catalytic)	0	2	0	0	0	0	0.333333				4	0	15	0		2.1		3.5	0	0		3.5
CDK4-cyclinD1 (???) CCND1	18	0	10	23	26	34	18.5				0	0	0	13		12.4		9.83333	26	6.5		3.33333
STK25/YSK1	2	9	11	0	0	0	3.66667				0	0	0	0		2.2		3.33333	1	0		3.33333
FLT3	0	4	0	0	0	2	1				7	0	9	0		2.2		3.33333	1	0		3.33333
LIMK2	9	3	3	6	23	0	7.33333				0	0	0	5		4.9		5.83333	4.5	2.5		3.33333
PFCDPK1(P.falciparum)	0	8	0	0	5	0	2.16667									2.16667		3.25	0			3.25
AAK1	5	12	1	8	4	3	5.5				0	0	0	2		3.5		4.16667	4	1		3.16667
CDK11B	1	0	10	0	9	0	3.33333				0	0	0	0		2		3.16667	0.5	0		3.16667
ElF2AK2/EIF2AK1	1	19	0	0	0	0	3.33333				0	0	0	0		2		3.16667	0.5	0		3.16667
MAPK10/JNK3	16	54	0	0	0	5	12.5				0	0	28	21		12.4		13.6667	10.5	10.5		3.16667
STK36	7	31	0	0	0	2	6.66667				0	0	2	5		4.7		5.5	4.5	2.5		3
CAMK1	0	4	0	0	4	22	5				0	0	10	0		4		3	11	0		3
FGFR3	1	1	0	19	0	0	3.5				0	0	4	2		2.7		4	0.5	1		3
CDK15/PFTAIRE2	0	3	0	4	0	0	1.16667				0	0	10	0		1.7		2.83333	0	0		2.83333
PAK4	0	0	0	0	0	0	0				0	0	17	0		1.7		2.83333	0	0		2.83333
BMX	6	1	0	21	6	9	7.16667				0	0	7	6		5.6		5.83333	7.5	3		2.83333
LATS1	5	26	0	0	0	0	5.16667				0	0	0	3		3.4		4.33333	2.5	1.5		2.83333
MAP3K6/ASK2	0	0	0	0	6	17	3.83333				0	0	10	0		3.3		2.66667	8.5	0		2.66667
MAP2K4/MEK4	0	5	11	0	0	3	3.16667				0	0	0	0		1.9		2.66667	1.5	0		2.66667
PIK3C2B	0	16	0	0	0	0	2.66667				0	0	0	0		1.6		2.66667	0	0		2.66667
STK17A/DRAK1	0	15	0	0	0	0	2.5				0	0	7	2		2.4		3.66667	0	1		2.66667
ANKK1	0	0	0	0	0	6	1				0	0	16	0		2.2		2.66667	3	0		2.66667
CDKL1	36	12	44	51	32	20	32.5	13.3135			17	0	0	47		25.9		26	28	23.5		2.5
CAMKK2	9	14	6	8	8	0	7.5				0	0	0	7		5.2		6	4.5	3.5		2.5
MAPK14/p38-alpha	8	2	5	0	26	0	6.83333				20	0	10	16		8.7		10.5	4	8		2.5
FLT4	1	0	0	2	16	9	4.66667				0	0	0	1		2.9		3	5	0.5		2.5
FGFR3(G697C)	0	4	6	0	0	17	4.5									4.5		2.5	8.5			2.5
NEK7	0	3	0	10	0	9	3.66667				0	0	2	0		2.4		2.5	4.5	0		2.5
EGFR(G719S)	0	5	0	0	5	11	3.5									3.5		2.5	5.5			2.5
FER	0	0	0	0	6	9	2.5				0	0	9	0		2.4		2.5	4.5	0		2.5
BRAF	0	0	0	0	15	0	2.5				0	0	0	0		1.5		2.5	0	0		2.5
MAP3K3	0	5	0	0	0	0	0.833333				0	0	10	0		1.5		2.5	0	0		2.5
MARK2	0	0	0	0	2	0	0.333333				13	0	0	0		1.5		2.5	0	0		2.5
TRPM6	0	14	0	0	0	13	4.5				0	0	0	0		2.7		2.33333	6.5	0		2.33333
PIP4K2B	0	14	0	0	0	10	4				0	0	0	0		2.4		2.33333	5	0		2.33333
MAP3K1	0	14	0	0	0	4	3				0	0	0	0		1.8		2.33333	2	0		2.33333
MAP3K2	0	2	0	0	0	8	1.66667				0	0	12	0		2.2		2.33333	4	0		2.33333
NUAK1/ARK5	0	0	0	0	0	0	0				9	0	5	0		1.4		2.33333	0	0		2.33333
MYLK2	9	4	0	0	31	9	8.83333				0	0	0	7		6		5.83333	9	3.5		2.33333
FLT3(N841I)	0	0	3	0	6	14	3.83333									3.83333		2.25	7			2.25
KIT(L576P)	0	6	3	0	0	6	2.5									2.5		2.25	3			2.25
ABL1(H396P)-phosphorylated	0	9	0	0	0	0	1.5									1.5		2.25	0			2.25
BRSK1	0	0	0	0	13	0	2.16667				0	0	0	0		1.3		2.16667	0	0		2.16667
PNCK/CAMK1B	0	10	0	0	3	0	2.16667				0	0	0	0		1.3		2.16667	0	0		2.16667
PIK3CB	0	10	0	0	0	1	1.83333				0	0	3	0		1.4		2.16667	0.5	0		2.16667
NEK9	0	0	0	8	0	0	1.33333				0	0	5	0		1.3		2.16667	0	0		2.16667
CDK2	0	0	0	1	6	0	1.16667				0	0	6	0		1.3		2.16667	0	0		2.16667
CSNK1A1L	12	12	0	13	17	10	10.6667				0	0	0	10		7.4		7	11	5		2
PLK1	4	23	0	0	0	25	8.66667				0	0	7	6		6.5		5	14.5	3		2
EPHA7	0	5	0	0	7	15	4.5				0	0	0	0		2.7		2	7.5	0		2
IRAK4	0	1	0	0	11	15	4.5				0	0	0	0		2.7		2	7.5	0		2
MKNK2	0	3	0	0	0	21	4				0	0	9	0		3.3		2	10.5	0		2
PIK3CA(C420R)	0	0	0	0	8	8	2.66667									2.66667		2	4			2
AURKC	0	12	0	0	0	0	2				0	0	0	0		1.2		2	0	0		2
GSK3A	0	6	0	0	0	0	1				0	0	18	4		2.8		4	0	2		2
SYK	6	0	0	0	29	0	5.83333				0	0	24	14		7.3		8.83333	3	7		1.83333
WNK2	0	4	0	0	0	47	8.5				0	0	7	0		5.8		1.83333	23.5	0		1.83333
DSTYK	0	3	0	0	8	18	4.83333				0	0	0	0		2.9		1.83333	9	0		1.83333
CAMK2G	0	9	0	0	2	3	2.33333				0	0	0	0		1.4		1.83333	1.5	0		1.83333
STK3/MST2	0	10	1	0	0	0	1.83333				0	0	0	0		1.1		1.83333	0	0		1.83333
STK35	0	8	0	0	0	0	1.33333				3	0	0	0		1.1		1.83333	0	0		1.83333
KIT-autoinhibited	0	0	1	0	7	7	2.5				2	0	0	0		1.7		1.66667	3.5	0		1.66667
CILK1	0	0	0	0	0	0	0				0	0	10	0		1		1.66667	0	0		1.66667
RIPK4	0	0	0	0	0	0	0				0	0	10	0		1		1.66667	0	0		1.66667
SBK1	0	0	0	0	0	0	0				0	0	10	0		1		1.66667	0	0		1.66667
GRK3	25	9	0	14	54	42	24	18.8237			0	24	5	0		17.3		13.6667	33.5	12		1.66667
STK11/LKB1	0	0	16	0	0	0	2.66667				0	0	48	18		8.2		10.6667	0	9		1.66667
PDGFRA	0	0	0	0	0	19	3.16667				0	0	9	0		2.8		1.5	9.5	0		1.5
ABL1(H396P)-nonphosphorylated	0	0	4	0	2	12	3									3		1.5	6			1.5
MAPK8/JNK1	0	8	0	0	0	6	2.33333				0	0	1	0		1.5		1.5	3	0		1.5
RIOK1	0	8	1	0	0	0	1.5				0	0	0	0		0.9		1.5	0	0		1.5
EGFR(S752-I759del)	0	0	0	6	0	0	1									1		1.5	0			1.5
STK32A/YANK1	0	8	0	0	0	0	1.33333				0	0	0	0		0.8		1.33333	0	0		1.33333
MAPK4/ERK4	6	1	13	0	14	10	7.33333				0	0	0	7		5.1		4.66667	8	3.5		1.16667
WNK4	0	0	0	0	7	14	3.5				0	0	0	0		2.1		1.16667	7	0		1.16667
RPS6KB1/S6K1	0	0	0	0	0	15	2.5				7	0	0	0		2.2		1.16667	7.5	0		1.16667
PAK6	0	0	0	0	2	5	1.16667				0	0	14	3		2.4		2.66667	2.5	1.5		1.16667
EPHB2	15	32	12	5	0	0	10.6667				0	0	6	16		8.6		9.16667	7.5	8		1.16667
RPS6KA4(Kin.Dom.2-C-terminal)	0	2	0	0	4	34	6.66667				0	0	0	0		4		1	17	0		1
MAP2K3/MEK3	0	9	0	0	0	14	3.83333				12	5	0	0		4		3.5	7	2.5		1
MAPKAPK5	0	0	0	0	6	17	3.83333				0	0	0	0		2.3		1	8.5	0		1
PIM2	18	30	2	17	9	15	15.1667				0	0	1	18		11		9.83333	16.5	9		0.833333
PLK2	0	5	0	0	0	38	7.16667				0	0	0	0		4.3		0.833333	19	0		0.833333
TNK2	0	0	0	0	5	23	4.66667				0	0	0	0		2.8		0.833333	11.5	0		0.833333
MAP4K4	0	0	1	3	1	4	1.5				0	0	0	0		0.9		0.833333	2	0		0.833333
PRKG2	0	0	5	0	0	0	0.833333				0	0	0	0		0.5		0.833333	0	0		0.833333
SIK3/QSK	0	5	0	0	0	0	0.833333				0	0	0	0		0.5		0.833333	0	0		0.833333
STK17B/DRAK2	4	18	0	5	0	5	5.33333				0	0	3	7		4.2		4.33333	4.5	3.5		0.833333
PFPK5(P.falciparum)	0	3	0	0	0	28	5.16667									5.16667		0.75	14			0.75
KIT	5	12	8	6	1	6	6.33333				0	0	7	10		5.5		5.66667	5.5	5		0.666667
WEE2	5	1	0	10	15	0	5.16667				2	0	0	8		4.1		4.66667	2.5	4		0.666667
AXL	0	0	0	0	0	0	0				0	0	25	7		3.2		4.16667	0	3.5		0.666667
CAMK1G	0	4	0	0	0	17	3.5				0	0	0	0		2.1		0.666667	8.5	0		0.666667
IRAK1	0	0	0	0	4	11	2.5				0	0	0	0		1.5		0.666667	5.5	0		0.666667
MAP4K5	0	2	0	0	2	7	1.83333				0	0	0	0		1.1		0.666667	3.5	0		0.666667
PHKG2	0	0	0	5	8	20	5.5				0	0	0	3		3.6		2.16667	10	1.5		0.666667
RIPK1	0	0	2	0	14	4	3.33333				0	0	0	4		2.4		2.66667	2	2		0.666667
RPS6KA5(Kin.Dom.2-C-terminal)	0	0	0	0	0	9	1.5				16	0	0	4		2.9		2.66667	4.5	2		0.666667
TEK/TIE2	13	12	10	0	23	12	11.6667				13	0	27	27		13.7		14.1667	12.5	13.5		0.666667
AKT1	17	14	10	23	10	10	14				0	5	21	20		13		13	13.5	12.5		0.5
MARK4	16	0	34	0	18	0	11.3333				27	3	8	25		13.1		14.5	8	14		0.5
CDK16	0	3	0	0	0	0	0.5				0	0	0	0		0.3		0.5	0	0		0.5
YES1/YES	0	0	0	0	2	21	3.83333				0	0	0	0		2.3		0.333333	10.5	0		0.333333
DAPK1	0	2	0	0	0	1	0.5				0	0	0	0		0.3		0.333333	0.5	0		0.333333
DMPK	0	0	0	0	0	0	0				0	0	8	2		1		1.33333	0	1		0.333333
EGFR(L747-E749del, A750P)	0	0	0	0	1	9	1.66667									1.66667		0.25	4.5			0.25
ABL1(Q252H)-phosphorylated	0	1	0	0	0	0	0.166667									0.166667		0.25	0			0.25
RET(V804M)	0	1	0	0	0	0	0.166667									0.166667		0.25	0			0.25
MAPK1/ERK2	6	3	0	5	20	5	6.5				0	0	0	9		4.8		4.66667	5.5	4.5		0.166667
CLK1	2	7	0	0	13	2	4				11	0	0	10		4.5		5.16667	2	5		0.166667
CDK4	0	0	0	0	0	10	1.66667				0	0	1	0		1.1		0.166667	5	0		0.166667
MYO3A	0	0	0	0	1	0	0.166667				0	0	0	0		0.1		0.166667	0	0		0.166667
EGFR	1	0	0	8	11	10	5				0	0	0	6		3.6		3.16667	5.5	3		0.166667
CSK	0	0	6	3	2	10	3.5				0	0	2	4		2.7		2.16667	5	2		0.166667
ABL1(F317I)-phosphorylated	0	0	0	0	0	11	1.83333									1.83333		0	5.5			0
STK33	0	0	0	0	6	0	1				0	0	0	2		0.8		1	0	1		0
ROCK2	0	0	0	0	0	6	1				0	0	0	0		0.6		0	3	0		0
BRAF(V600E)	0	0	0	0	0	5	0.833333									0.833333		0	2.5			0
TYK2(JH1domain-catalytic)	0	4	0	0	0	0	0.666667				0	0	20	8		3.2		4	0	4		0
EGFR(L747-T751del,Sins)	0	0	0	0	0	3	0.5									0.5		0	1.5			0
FLT3-autoinhibited	0	0	0	0	0	3	0.5				0	0	0	0		0.3		0	1.5	0		0
CHEK2	0	0	0	0	0	2	0.333333				0	0	0	0		0.2		0	1	0		0
ABL1(F317L)-phosphorylated	0	0	0	0	0	0	0									0		0	0			0
ABL1(M351T)-phosphorylated	0	0	0	0	0	0	0									0		0	0			0
ABL1(Q252H)-nonphosphorylated	0	0	0	0	0	0	0									0		0	0			0
ABL1(Y253F)-phosphorylated	0	0	0	0	0	0	0									0		0	0			0
MAP3K5/ASK1	0	0	0	0	0	0	0				0	0	0	0		0		0	0	0		0
CDK4-cyclinD3	0	0	0	0	0	0	0				0	0	0	0		0		0	0	0		0
MAP3K12/DLK	0	0	0	0	0	0	0				0	0	0	0		0		0	0	0		0
EGFR(G719C)	0	0	0	0	0	0	0									0		0	0			0
EGFR(L861Q)	0	0	0	0	0	0	0									0		0	0			0
FLT3(K663Q)	0	0	0	0	0	0	0									0		0	0			0
HIPK3	0	0	0	0	0	0	0				0	0	0	0		0		0	0	0		0
JAK3(JH1domain-catalytic)	0	0	0	0	0	0	0				0	0	0	0		0		0	0	0		0
MAPKAPK2	0	0	0	0	0	0	0				0	0	0	0		0		0	0	0		0
NEK1	0	0	0	0	0	0	0				0	0	0	0		0		0	0	0		0
PIK3CA	0	0	0	0	0	0	0				0	0	0	0		0		0	0	0		0
TLK1	0	0	0	0	0	0	0				0	0	0	0		0		0	0	0		0
SLTM/MET	11	0	1	9	29	25	12.5				32	0	3	25		13.5		12.3333	18	12.5		-0.166667
INSR	2	20	0	0	0	11	5.5				0	0	0	7		4		3.33333	6.5	3.5		-0.166667
CASK	0	0	0	0	4	0	0.666667				7	4	0	0		1.5		1.83333	0	2		-0.166667
PRKAA2	0	0	0	3	15	0	3				0	0	17	12		4.7		5.83333	0	6		-0.166667
CAMK1D	0	0	0	0	7	14	3.5				0	0	0	3		2.4		1.16667	7	1.5		-0.333333
HCK	16	0	14	0	39	10	13.1667				7	10	0	11		10.7		10	13	10.5		-0.5
BUB1	0	2	0	0	0	37	6.5				0	13	34	0		8.6		6	18.5	6.5		-0.5
RPS6KA6/RSK4(Kin.Dom.2-C-terminal)	4	0	5	3	15	16	7.16667				0	0	0	9		5.2		3.83333	10	4.5		-0.666667
BLK	0	0	0	0	8	0	1.33333				0	3	0	1		1.2		1.33333	0	2		-0.666667
EPHB3	6	20	6	0	3	0	5.83333				0	0	0	11		4.6		4.83333	3	5.5		-0.666667
STK24/MST3	0	0	0	0	4	1	0.833333				0	0	0	3		0.8		0.666667	0.5	1.5		-0.833333
ULK3	1	19	0	0	0	18	6.33333				0	0	0	8		4.6		3.16667	9.5	4		-0.833333
CAMK2D	0	1	0	6	7	6	3.33333				0	0	2	7		2.9		2.66667	3	3.5		-0.833333
DYRK1B	16	19	12	22	0	18	14.5				2	0	20	27		13.6		12.5	17	13.5		-1
MAP3K11	0	4	0	0	8	10	3.66667				0	0	0	6		2.8		2	5	3		-1
EPHA8	0	9	0	0	5	13	4.5				0	0	0	7		3.4		2.33333	6.5	3.5		-1.16667
MINK1/MINK	22	18	9	13	32	46	23.3333	12.4588			1	0	16	33		19		14.8333	34	16.5		-1.66667
AURKB	0	0	0	0	0	25	4.16667				14	0	6	10		5.5		3.33333	12.5	5		-1.66667
MAP3K20/ZAK	0	2	0	0	0	9	1.83333				0	0	0	4		1.5		0.333333	4.5	2		-1.66667
PRKACA	17	13	12	13	18	18	15.1667				0	0	0	23		11.4		9.33333	17.5	11.5		-2.16667
MELK	2	0	0	0	20	22	7.33333				0	0	0	11		5.5		3.33333	12	5.5		-2.16667
TXK	0	7	3	0	0	15	4.16667				0	0	10	11		4.6		3.33333	7.5	5.5		-2.16667
ERBB4	0	0	0	0	12	6	3				0	11	8	0		3.7		3.33333	3	5.5		-2.16667
FES	4	22	0	0	0	28	9				0	0	4	13		7.1		4.33333	16	6.5		-2.16667
PIKFYVE	16	40	0	0	12	41	18.1667				53	13	91.5	57		32.35		32.75	28.5	35		-2.25
NEK3	33	11	46	37	34	29	31.6667	10.6092			14	22	0	30		25.6		23.6667	31	26		-2.33333
CLK2	0	0	0	0	0	0	0				0	0	10	8		1.8		1.66667	0	4		-2.33333
MYLK	3	0	19	3	0	1	4.33333				0	0	0	12		3.8		3.66667	2	6		-2.33333
CDK17	0	13	1	0	2	0	2.66667				0	0	0	10		2.6		2.66667	0	5		-2.33333
MAP2K2/MEK2	27	2	34	33	30	41	27.8333	12.3209			9	16	0	25		21.7		18	34	20.5		-2.5
PRKD3	74	0	39	87	97.5	99.1	66.1	35.772			76	66	90.2	69		69.78		64.95	86.55	67.5		-2.55
TEC	0	4	0	0	9	14	4.5				1	0	0	10		3.8		2.33333	7	5		-2.66667
MAP3K14	2	20	0	0	0	0	3.66667				16	21	11	0		7		7.83333	1	10.5		-2.66667
CAMK2B	0	0	0	0	0	4	0.666667				0	8	8	0		2		1.33333	2	4		-2.66667
DCLK3	14	0	10	0	36	26	14.3333				0	0	0	21		10.7		7.66667	20	10.5		-2.83333
CAMK2A	0	0	0	0	1	4	0.833333				0	0	0	6		1.1		0.166667	2	3		-2.83333
DAPK2	0	0	0	0	3	20	3.83333				0	0	0	7		3		0.5	10	3.5		-3
FYN	0	11	0	0	0	8	3.16667				0	0	9	13		4.1		3.33333	4	6.5		-3.16667
MAP4K1/HPK1	0	0	0	0	8	0	1.33333				0	0	0	9		1.7		1.33333	0	4.5		-3.16667
COQ8B	0	0	0	0	0	0	0				0	8	4	0		1.2		0.666667	0	4		-3.33333
MERTK	11	0	0	20	18	36	14.1667				25	19	0	9		13.8		10.5	23.5	14		-3.5
PKN1/PAK1	0	0	0	0	0	0	0				0	9	6	0		1.5		1	0	4.5		-3.5
ERBB2	0	0	0	0	0	0	0				0	0	0	7		0.7		0	0	3.5		-3.5
ACVR2B	22	17	0	5	51	39	22.3333	17.9227			13	0	0	36		18.3		14.3333	30.5	18		-3.66667
PRKCD	16	0	21	0	31	4	12				8	0	5	29		11.4		10.8333	10	14.5		-3.66667
LIMK1	0	3	0	0	11	12	4.33333				0	0	0	12		3.8		2.33333	6	6		-3.66667
NEK6	6	2	0	23	3	0	5.66667				0	0	12	21		6.7		6.66667	3	10.5		-3.83333
RET	0	0	0	0	0	0	0				0	0	4	9		1.3		0.666667	0	4.5		-3.83333
TNNI3K	9	0	6	7	23	0	7.5				0	0	0	20		6.5		6	4.5	10		-4
HUNK	4	2	0	0	21	19	7.66667				28	37	35	0		14.6		14.3333	11.5	18.5		-4.16667
FRK	0	7	0	0	0	0	1.16667				0	0	13	15		3.5		3.33333	0	7.5		-4.16667
ITK	14	0	0	14	33	23	14				0	0	0	24		10.8		7.83333	18.5	12		-4.16667
DAPK3	0	0	0	4	7	16	4.5				1	0	14	17		5.9		4.33333	8	8.5		-4.16667
DYRK2	12	37	0	0	4	75	21.3333				0	26	11	0		16.5		8.66667	43.5	13		-4.33333
FYN/SLK	4	3	0	10	12	0	4.83333				0	0	2	18		4.9		4.5	2	9		-4.5
LCK	2	0	0	13	8	0	3.83333				0	7	0	9		3.9		3.5	1	8		-4.5
MAPK15/ERK8	0	0	0	0	11	0	1.83333				13	0	0	17		4.1		4	0	8.5		-4.5
EPHA4	5	26	0	0	0	0	5.16667				0	0	0	18		4.9		4.33333	2.5	9		-4.66667
MAP3K4	0	5	3	0	0	7	2.5				0	0	10	16		4.1		3	3.5	8		-5
IRAK3	7	0	0	0	31	0	6.33333				0	0	0	21		5.9		5.16667	3.5	10.5		-5.33333
RPS6KA4(Kin.Dom.1-N-terminal)	0	8	0	0	6	14	4.66667				2	0	12	20		6.2		4.66667	7	10		-5.33333
ACVR1	0	8	0	0	5	6	3.16667				0	0	0	15		3.4		2.16667	3	7.5		-5.33333
MUSK	0	11	2	0	0	12	4.16667				9	2	2	17		5.5		4	6	9.5		-5.5
EPHA2	2	0	0	0	21	0	3.83333				0	0	0	18		4.1		3.5	1	9		-5.5
MYO3B	1	18	0	0	0	0	3.16667				0	0	0	17		3.6		3	0.5	8.5		-5.5
ABL2	8	0	0	3	29	26	11				0	0	0	22		8.8		5.33333	17	11		-5.66667
CSNK1G3	0	2	0	0	0	11	2.16667				0	0	0	12		2.5		0.333333	5.5	6		-5.66667
JAK2(JH1domain-catalytic)	0	6	0	0	0	0	1				0	22	26	0		5.4		5.33333	0	11		-5.66667
SRPK3	1	18	0	0	0	0	3.16667				13	7	0	15		5.4		5.16667	0.5	11		-5.83333
SBK3/SgK110	0	16	0	0	0	0	2.66667				0	19	6	0		4.1		3.66667	0	9.5		-5.83333
CAMKK1	9	5	0	22	7	10	8.83333				0	0	2	24		7.9		6	9.5	12		-6
PRPF4B	0	0	0	0	15	0	2.5				0	0	0	17		3.2		2.5	0	8.5		-6
TESK1	0	0	0	0	0	0	0				0	0	6	14		2		1	0	7		-6
HASPIN	7	25	4	0	0	16	8.66667				0	0	11	26		8.9		6.66667	11.5	13		-6.33333
ROCK1	12	28	0	0	12	19	11.8333				27	49	41	0		18.8		18	15.5	24.5		-6.5
PTK6/BRK	0	0	0	0	0	0	0				0	0	0	13		1.3		0	0	6.5		-6.5
STK10/LOK	19	0	22	13	26	6	14.3333				0	0	10	37		13.3		11.8333	12.5	18.5		-6.66667
ACVR1B	28	4	20	18	58	23	25.1667	16.4156			73	0	64	94.3		38.23		39.5	25.5	47.15		-7.65
PRKACB	6	26	1	0	1	2	6				0	0	14	30		8		7	4	15		-8
TIE1	0	12	0	0	0	5	2.83333				0	0	0	20		3.7		2	2.5	10		-8
RPS6KA3/RSK2(Kin.Dom.2-C-terminal)	27	15	9	23	50	27	25.1667	12.8636			0	0	0	50		20.1		16.1667	27	25		-8.83333
PIP4K2C	0	1	0	0	0	2	0.5				0	0	0	18		2.1		0.166667	1	9		-8.83333
ACVR2A	0	0	0	0	14	0	2.33333				2	0	2	24		4.2		3	0	12		-9
LTK	14	0	6	8	33	14	12.5				0	13	0	21		10.9		7.83333	14	17		-9.16667
BMPR1B	8	11	0	0	21	34	12.3333				0	0	0	29		10.3		5.33333	21	14.5		-9.16667
COQ8A	1	4	5	9	0	0	3.16667				0	0	8	27		5.4		4.33333	0.5	13.5		-9.16667
TNIK	0	17	0	0	1	0	3				13	0	0	29		6		5.16667	0	14.5		-9.33333
WEE1	0	11	0	0	0	26	6.16667				1	0	0	23		6.1		2	13	11.5		-9.5
EPHA1	0	0	1	0	0	16	2.83333				0	0	6	23		4.6		1.16667	8	11.5		-10.3333
PAK2	0	3	0	2	7	5	2.83333				15	41	33	0		10.6		10	2.5	20.5		-10.5
SRC	18	6	13	26	13	14	15				0	26	11	20		14.7		11.5	16	23		-11.5
MTOR	4	0	0	0	23	8	5.83333				73	5	0	50		16.3		16	6	27.5		-11.5
PTK2/FAK	0	13	0	0	0	0	2.16667				0	0	11	31		5.5		4	0	15.5		-11.5
CLK3	4	11	6	3	3	4	5.16667				0	0	0	31		6.2		3.83333	4	15.5		-11.6667
CDKL2	0	0	0	0	10	16	4.33333				0	25	23	10		8.4		5.5	8	17.5		-12
DDR1	0	0	0	0	15	5	3.33333				0	0	3	30		5.3		3	2.5	15		-12
MAPK7/ERK5	0	0	7	0	5	1	2.16667				3	0	1	30		4.7		2.66667	0.5	15		-12.3333
TBK1	25	0	44	31	13	8	20.1667				0	14	0	41		17.6		14.6667	16.5	27.5		-12.8333
EPHB4	0	0	0	0	0	10	1.66667				0	0	0	26		3.6		0	5	13		-13
RAF1	0	0	4	0	0	0	0.666667				0	0	29	39		7.2		5.5	0	19.5		-14
PIK3C3/VPS34	0	15	0	0	0	37	8.66667				0	0	56	52		16		11.8333	18.5	26		-14.1667
MARK3	0	0	0	0	7	20	4.5				22	18	34	32		13.3		10.5	10	25		-14.5
FGR	0	0	0	0	4	0	0.666667				0	0	0	31		3.5		0.666667	0	15.5		-14.8333
ERBB3	11	32	0	0	7	2	8.66667				0	0	0	43		9.5		6.5	6.5	21.5		-15
TNK1	7	0	0	17	14	12	8.33333				25	24	43	39		18.1		16.5	9.5	31.5		-15
RIOK3	0	13	0	0	0	0	2.16667				0	0	0	35		4.8		2.16667	0	17.5		-15.3333
ABL1-phosphorylated	29	5	41	44	27	0	24.3333	16.63			13	47	0	28		23.4		21.6667	14.5	37.5		-15.8333
MAP2K5/MEK5	0	0	0	0	0	15	2.5				4	19	0	14		5.2		0.666667	7.5	16.5		-15.8333
HIPK1	5	0	27	0	0	0	5.33333				0	0	0	41		7.3		4.5	2.5	20.5		-16
PRKCI	0	0	0	0	0	0	0				0	0	0	32		3.2		0	0	16		-16
CDC42BPA/MRCKA	5	0	0	0	26	4	5.83333				0	0	17	47		9.9		7.16667	4.5	23.5		-16.3333
NLK	0	17	0	0	0	21	6.33333				0	0	25	47		11		7	10.5	23.5		-16.5
MAST1	0	2	0	0	0	0	0.333333				0	17	100	50		16.9		17	0	33.5		-16.5
CSNK1A1	10	12	7	0	17	0	7.66667				0	0	0	46		9.2		6	5	23		-17
PIP5K1C	1	0	18	0	0	26	7.5				0	0	0	40		8.5		3	13.5	20		-17
CSNK2A2	5	24	0	0	2	7	6.33333				5	45	0	0		8.8		5.16667	6	22.5		-17.3333
CDK3	0	0	0	0	0	5	0.833333				0	15	0	20		4		0	2.5	17.5		-17.5
CSNK1D	11	12	4	6	16	0	8.16667				35	4	50	73		21.1		20.5	5.5	38.5		-18
CAMK4	7	2	2	0	26	12	8.16667				0	0	0	47		9.6		5	9.5	23.5		-18.5
PHKG1	5	0	5	0	20	0	5				0	0	0	47		7.7		4.16667	2.5	23.5		-19.3333
JAK1(JH2domain-pseudokinase)	41	0	36	46	73	2	33	25.4689			81	52	16	74		42.1		42	21.5	63		-21
CSNK1E	7	14	8	5	4	4	7				31	0	37	77		18.7		16.5	5.5	38.5		-22
CDC42BPG/DMPK2	21	15	0	23	33	1	15.5				2	0	22	76		19.3		15.8333	11	38		-22.1667
CDC42BPB/MRCKB	5	18	0	0	7	4	5.66667				0	2	34	63		13.3		9.83333	4.5	32.5		-22.6667
ACVRL1	9	0	4	2	28	23	11				0	0	0	65		13.1		5.66667	16	32.5		-26.8333
RIPK2	11	14	3	1	20	0	8.16667				14	0	0	71		13.4		8.66667	5.5	35.5		-26.8333
TYK2(JH2domain-pseudokinase)	12	12	0	0	32	13	11.5				1	42	39	40		19.1		14	12.5	41		-27
SRPK2	0	0	0	0	0	0	0				0	0	0	54		5.4		0	0	27		-27
CSNK2A1	19	18	0	26	20	22	17.5				0	80	0	0		18.5		10.6667	20.5	40		-29.3333
PRKD1	46	0	0	78	87	93.4	50.7333	38.8358			99.4	94.2	99.2	86		68.32		60.6	69.7	90.1		-29.5
PRKD2	63	0	39	82	93.5	96.5	62.3333	34.0486			99.9	98.1	99.6	99		77.06		69	79.75	98.55		-29.55
TGFBR1	12	0	21	0	19	9	10.1667				83	32	66	99.5		34.15		31.5	10.5	65.75		-34.25
DDR2	1	17	2	0	0	38	9.66667				0	37	1	45		14.1		3.33333	19.5	41		-37.6667
CDK8	12	21	19	0	0	0	8.66667				0	30	0	65		14.7		6.66667	6	47.5		-40.8333
TGFBR2	0	0	0	0	2	20	3.66667				0	0	0	95.7		11.77		0.333333	10	47.85		-47.5167
ABL1-nonphosphorylated	0	0	0	0	0	0	0				52	78	0	39		16.9		8.66667	0	58.5		-49.8333
CIT	0	0	3	0	0	15	3				0	15	12	91.1		13.61		2.5	7.5	53.05		-50.55
PKNB(M.tuberculosis)	9	18	12	0	5	25	11.5									11.5		8.75	17

## Sheet: Table S6 - KiNativ
Table S6.	Full KiNativ data showing in-cell binding of compounds to different kinases in SH-SY5Y cells.
Kinase (Gene name)	Reference	Sequence	Labeling Site	NK-140 2µM	NK-164 2µM	NK-176 2µM	NK-177 2µM	Average		Labeling Site Key
SRPK1, SRPK2	UniRef100_P78362, UniRef100_Q96SB4	FVAMKVVK	Lys1	80.7576	74.5646	59.5093	46.5077	62.2582		Lys1:	Conserved Lysine 1
PRKD3	UniRef100_O94806	NIVHCDLKPENVLLASAEPFPQVK	Lys2	78.4521	32.0551	36.703	69.3484	61.5012		Lys2:	Conserved Lysine 2
PRKD3	UniRef100_O94806	DVAIKVIDK	Lys1	71.4901	13.3593	59.425	51.2098	60.7083		ATP Loop:	ATP binding loop
TLK2	UniRef100_Q86UE8	YVAVKIHQLNK	Lys1	52.6909	30.5223	61.7131	23.6582	46.0207		Activation Loop:	Activation loop
SRPK1	UniRef100_Q96SB4	IIHTDIKPENILLSVNEQYIR	Lys2	67.901	47.3762	38.4618	20.0134	42.1254		ATP:	ATP site in non-canonical kinase (e.g. lipid kinase)
PRKD2	UniRef100_Q9BZL6	DVAVKVIDK	Lys1	51.6681	12.3432	17.2347	47.3665	38.7564		Protein Kinase Domain:	Other lysine within kinase domain, possibly not in ATP binding site
TLK1	UniRef100_Q9UKI8	YLNEIKPPIIHYDLKPGNILLVDGTACGEIK	Lys2	48.886	24.3865	32.6489	26.1589	35.8979		Other:	Labeling of residue outside of the protein kinase domain, possibly not in ATP binding site
TLK2	UniRef100_Q86UE8	YLNEIKPPIIHYDLKPGNILLVNGTACGEIK	Lys2	50.0204	25.4426	32.9304	24.7192	35.89
eEF2K	UniRef100_O00418	YIKYNSNSGFVR	ATP	26.0361	67.5384	1.58716	79.0083	35.5439
ARAF	UniRef100_P10398	DLKSNNIFLHEGLTVK	Lys2	28.7075	13.7842	16.6622	57.1047	34.1581			>90% Inhibition
STK4/MST1	UniRef100_Q13043	ETGQIVAIKQVPVESDLQEIIK	Lys1	38.9859	24.306	24.1256	33.0621	32.0578			75 - 90% Inhibition
STK24/MST3	UniRef100_Q9Y6E0	DIKAANVLLSEHGEVK	Lys2	28.7053	28.097	29.0215	29.1338	28.9535			50 - 75% Inhibition
STK4/MST1, STK3/MST2	UniRef100_Q13188, UniRef100_Q13043	DIKAGNILLNTEGHAK	Lys2	55.5582	22.2306	31.7743	-3.50068	27.9439			35 - 50% Inhibition
RAF1	UniRef100_P04049	DMKSNNIFLHEGLTVK	Lys2	32.5279	22.7276	14.8817	34.1908	27.2001			No change
MTOR	UniRef100_P42345	IQSIAPSLQVITSKQRPR	ATP	18.4234	16.5519	4.69067	55.7593	26.2911			>100% increase in MS signal (>2 fold increase)
EphA2	UniRef100_P29317	VLEDDPEATYTTSGGKIPIR	Activation Loop	1.23336	3.06398	50.6785	18.6336	23.5151		ND	Not determined
PAK2	UniRef100_Q13177	KNPQAVLDVLKFYDSNTVK	Other	42.4271	-2.72902	23.0826	5.02625	23.512		Data points inhibited >35% & not considered significant are left uncolored
TAOK1, TAOK3	UniRef100_Q7L7X3, UniRef100_Q9H2K8	DIKAGNILLTEPGQVK	Lys2	26.0068	28.0136	19.1149	24.4613	23.1943
PLK1	UniRef100_P53350	CFEISDADTKEVFAGKIVPK	Lys1	26.0365	20.2775	33.7054	9.66446	23.1355
SNRK	UniRef100_Q9NRH2	DLKPENVVFFEK	Lys2	36.3161	25.0524	23.6845	8.55056	22.8504
MARK4	UniRef100_Q96L34	DLKAENLLLDAEANIK	Lys2	11.5343	7.27427	19.4963	37.2686	22.7664
EGFR, EGFR-L858R	UniRef100_P00533-L858R, UniRef100_P00533	LLGAEEKEYHAEGGKVPIK	Activation Loop	33.4628	9.13744	23.4661	9.17921	22.0361
CSNK1D, CSNK1E	UniRef100_P49674, UniRef100_P48730	DVKPDNFLMGLGKK	Lys2	19.5278	7.83346	42.1813	4.23255	21.9806
SMG1	UniRef100_Q96Q15	SYPYLFKGLEDLHLDER	ATP	43.7116	66.7119	-28.3724	46.7023	20.6805
NEK6, NEK7	UniRef100_Q9HC98, UniRef100_Q8TDX7	DIKPANVFITATGVVK	Lys2	-7.54604	6.67632	43.2516	24.4759	20.0605
PI4KB	UniRef100_Q9UBF8	VPHTQAVVLNSKDK	ATP	32.2967	-3.32622	1.25777	25.8993	19.8179
PIP4K2A	UniRef100_P48426	AKELPTLKDNDFINEGQK	ATP	29.706	17.1186	8.53089	20.1993	19.4787
PIKFYVE	UniRef100_Q9Y2I7	GGKSGAAFYATEDDRFILK	ATP	15.5634	15.6634	17.458	23.614	18.8785
STK11/LKB1	UniRef100_Q15831	DIKPGNLLLTTGGTLK	Lys2	57.9675	37.1	17.0244	-23.0061	17.3286
PRPF4B	UniRef100_Q13523	CNILHADIKPDNILVNESK	Lys2	32.3277	6.86386	0.631658	16.5182	16.4925
LATS1	UniRef100_O95835	ALYATKTLR	Lys1	20.9011	56.1852	-28.3986	56.7945	16.4323
PI4KB	UniRef100_Q9UBF8	LLSVIVKCGDDLRQELLAFQVLK	ATP	29.6735	23.0756	16.2355	3.03945	16.3162
NEK4	UniRef100_P51957	DLKTQNVFLTR	Lys2	-36.0277	23.9682	39.8321	43.671	15.8251
LATS1	UniRef100_O95835	DIKPDNILIDR	Lys2	19.3346	48.5519	-29.9142	57.8962	15.7722
SNRK	UniRef100_Q9NRH2	VAVKVIDK	Lys1	37.2934	21.1202	23.7334	-14.6095	15.4724
CSNK1G2/CK1g2	UniRef100_P78368	DVKPENFLVGRPGTK	Lys2	1.75394	-22.157	21.6588	22.8581	15.4236
SMG1	UniRef100_Q96Q15	DTVTIHSVGGTITILPTKTKPK	ATP	11.1518	41.8401	12.0776	15.1337	12.7877
MASTL	UniRef100_Q96GX5	GAFGKVYLGQK	ATP Loop	4.19073	39.9163	8.75841	25.3853	12.7781
CHEK1/CHK1	UniRef100_B4DT73	DIKPENLLLDER	Lys2	16.0404	4.28644	16.1471	6.06759	12.7517
CDK13/CHED	UniRef100_Q14004	DIKCSNILLNNR	Lys2	-3.65132	18.8016	10.0082	30.5885	12.3151
JAK1 domain2	UniRef100_P23458	YDPEGDNTGEQVAVKSLKPESGGNHIADLKK	Lys1	2.42795	43.0688	-24.1391	57.7857	12.0249
AURKB/AurB	UniRef100_Q96GD4	SHFIVALKVLFK	Lys1	27.7031	3.47488	2.02994	6.01017	11.9144
SBK1/SBK	UniRef100_Q52WX2	DIKPENVLLFDR	Lys2	3.45179	-14.5269	-0.645434	31.4589	11.4218
RPS6KA3/RSK2 domain2	UniRef100_P51812	DLKPSNILYVDESGNPESIR	Lys2	-54.7637	1.38645	10.8648	78.0637	11.3882
MAP2K4	UniRef100_P45985	DIKPSNILLDR	Lys2	4.02842	-2.65718	14.7054	14.5985	11.1108
MAP3K2, MAP3K3	UniRef100_Q9Y2U5, UniRef100_Q99759	DIKGANILR	Lys2	28.4866	32.4175	13.6287	-9.29204	10.9411
MAP4K4/TNIK/MINK1	UniRef100_Q9UKE5, UniRef100_O95819, UniRef100_Q8N4C8	DIKGQNVLLTENAEVK	Lys2	24.3096	10.8027	12.5498	-4.04855	10.9369
MAP2K6	UniRef100_L5KNH7, UniRef100_P52564	HVPSGQIMAVKR	Lys1	15.4486	9.30974	30.1184	-12.9904	10.8589
TAOK2/TAO2	UniRef100_Q9UL54	DVKAGNILLSEPGLVK	Lys2	23.938	7.14331	20.2216	-13.0636	10.3654
PRKCI/PKCi	UniRef100_P41743	IYAMKVVK	Lys1	-1.29308	8.47202	24.5811	7.04775	10.1119
AURKA/AurA, AURKB/AurB, AURKC/AurC	UniRef100_Q9UQB9, UniRef100_Q96GD4, UniRef100_O14965	GKFGNVYLAR	ATP Loop	24.1686	6.85453	11.7589	-6.77896	9.71618
STK3/MST2	UniRef100_Q13188	ESGQVVAIKQVPVESDLQEIIK	Lys1	31.5914	29.4607	9.55159	-13.2177	9.30844
NEK1	UniRef100_Q96PY6	DIKSQNIFLTK	Lys2	-12.9653	35.7772	17.7677	21.2165	8.67295
CASK	UniRef100_O14936	ETGQQFAVKIVDVAK	Lys1	42.9531	5.05273	20.5498	-38.3384	8.38814
MAP3K5	UniRef100_Q99683	DIKGDNVLINTYSGVLK	Lys2	18.7162	42.848	-1.49598	7.07208	8.09743
STK38/NDR1	UniRef100_Q15208	DIKPDNLLLDSK	Lys2	20.94	17.2343	-8.05569	10.4321	7.77213
PTK2/FAK	UniRef100_Q05397	CIGEGQFGDVHQGIYMSPENPALAVAIKTCK	Lys1	18.012	6.19239	6.58364	-2.13019	7.4885
MAP4K5	UniRef100_Q9Y4K4	DIKGANILLTDHGDVK	Lys2	26.3692	3.92221	18.5446	-23.3109	7.20097
MAP4K1/HPK1	UniRef100_Q92918	DIKGANILINDAGEVR	Lys2	30.1661	-9.3035	-6.81001	-1.88703	7.15637
GCK	UniRef100_Q12851, UniRef100_P35557	DIKGANLLLTLQGDVK	Lys2	11.5909	32.1774	-5.36343	15.0385	7.08864
ATR	UniRef100_Q13535	FYIMMCKPK	ATP	-42.523	62.1127	-8.61365	71.5482	6.80386
FGR	UniRef100_P09769	LIKDDEYNPCQGSKFPIK	Activation Loop	20.3809	-51.7872	14.1388	-14.7172	6.6008
PI4KA, PI4KAP2	UniRef100_P42356, UniRef100_A4QPH2	SGTPMQSAAKAPYLAK	Unassigned	1.21533	6.49872	1.46122	17.1054	6.59398
MAPKAPK2, MAPKAPK3	UniRef100_P49137, UniRef100_Q16644	DVKPENLLYTSK	Lys2	16.8364	-0.751527	14.7992	-12.2923	6.44778
TNK2/ACK	UniRef100_Q07912	KVPFAWCAPESLK	Activation Loop	-3.35294	14.862	22.759	-0.680932	6.24171
SLK (SLK OR FYN/SLK)	UniRef100_Q9H2G2	AQNKETSVLAAAKVIDTK	Lys1	16.4093	2.66805	-1.68201	3.27411	6.00046
SYK	UniRef100_P43405	AQTHGKWPVK	Activation Loop	0.442638	32.1812	31.575	-14.4736	5.848
PRKAA1/AMPKa1, PRRKAA2/AMPKa2	UniRef100_Q96E92, UniRef100_P54646	DLKPENVLLDAHMNAK	Lys2	10.1713	25.2218	1.96844	5.35407	5.83129
LRRK2	UniRef100_Q5S007	DLKPHNVLLFTLYPNAAIIAK	Lys2	5.99795	-56.9845	-17.7896	29.0843	5.76423
MAP2K5	UniRef100_Q13163	DVKPSNMLVNTR	Lys2	-14.6644	11.9418	23.961	7.68366	5.6601
TNK2/ACK	UniRef100_Q07912	TVSVAVKCLKPDVLSQPEAMDDFIR	Lys1	12.9072	18.0503	2.75374	1.22374	5.62823
CSNK1G1, CSNK1G2, CSNK1G3	UniRef100_Q9Y6M4, UniRef100_P78368, UniRef100_Q9HCP0	KIGCGNFGELR	ATP Loop	8.05458	-17.1129	17.6227	-9.22006	5.48573
CDK7	UniRef100_P50613	DLKPNNLLLDENGVLK	Lys2	56.5426	31.8172	-8.23261	-32.0653	5.41488
STK17A/DRAK1, STK17B/DRAK2	UniRef100_Q9UEE5, UniRef100_O94768	GKFAVVR	ATP Loop	-4.59762	-20.9543	18.0114	2.50937	5.30772
MAP2K3	UniRef100_P46734	MCDFGISGYLVDSVAKTMDAGCKPYMAPER	Activation Loop	2.50441	10.5272	1.5594	11.7153	5.2597
STK26/MST4, STK25/YSK1	UniRef100_O00506, UniRef100_Q9P289	DIKAANVLLSEQGDVK	Lys2	-3.00234	35.8221	-9.9946	28.4384	5.14716
PIP4K2B	UniRef100_P78356	AKDLPTFKDNDFLNEGQK	ATP	27.3032	24.1664	-2.10765	-10.0746	5.04031
CHUK/IKKa	UniRef100_O15111	DLKPENIVLQDVGGK	Lys2	-29.5843	43.8044	9.56169	34.9226	4.96669
AURKA/AurA	UniRef100_O14965	FILALKVLFK	Lys1	8.2425	-14.8208	-0.618062	7.00455	4.87633
CHEK2/CHK2	UniRef100_O96017	DLKPENVLLSSQEEDCLIK	Lys2	15.3253	2.65045	24.7549	-25.5665	4.8379
FYN, SRC, YES1/YES	UniRef100_P07947, UniRef100_P06241, UniRef100_P12931	QGAKFPIKWTAPEAALYGR	Activation Loop	23.7378	14.2908	28.6639	-38.2997	4.70068
MAP3K15, MAP3K5, MAP3K6	UniRef100_O95382, UniRef100_Q99683, UniRef100_Q6ZN16	IAIKEIPER	Lys1	-29.7346	-14.0221	-16.2285	60.0363	4.69107
RPS6KA5/MSK1 domain1, RPS6KA4/MSK2 domain1	UniRef100_O75582, UniRef100_O75676	VLGTGAYGKVFLVR	ATP Loop	-20.6976	14.8101	-13.6949	48.2976	4.63503
CDK2	UniRef100_P24941	LTGEVVALKK	Lys1	21.5681	-11.4539	4.85386	-12.9374	4.49486
MAP3K2	UniRef100_Q9Y2U5	ELAVKQVQFDPDSPETSKEVNALECEIQLLK	Lys1	-2.03	-6.6664	11.1539	3.21821	4.11405
MARK2, MARK3	UniRef100_Q7KZI7, UniRef100_P27448	DLKAENLLLDADMNIK	Lys2	-28.5818	-7.42487	14.3085	26.5956	4.10745
FES	UniRef100_P07332	LRADNTLVAVKSCR	Lys1	17.1183	-27.0247	3.84603	-8.7374	4.07566
MARK1, MARK2	UniRef100_Q7KZI7, UniRef100_Q9P0L2	EVAVKIIDK	Lys1	1.82624	-6.89896	-8.3785	18.6076	4.01846
MAPK14/p38a	UniRef100_Q16539	DLKPSNLAVNEDCELK	Lys2	17.737	0.862065	10.7419	-17.4172	3.68724
MAP4K3	UniRef100_Q8IVH8	NVNTGELAAIKVIK	Lys1	29.8448	22.4004	-15.0602	-5.66384	3.04025
SGK3	UniRef100_Q96BR1	FYAVKVLQK	Lys1	1.03903	2.73209	-26.1234	33.0407	2.6521
NEK9	UniRef100_Q8TD19	LGDYGLAKK	Activation Loop	0.757669	3.28024	13.5644	-6.74115	2.52696
MAP2K4	UniRef100_P45985	LCDFGISGQLVDSIAKTR	Activation Loop	-2.32647	-8.84254	-1.89078	11.5464	2.44303
MAP4K3	UniRef100_Q8IVH8	DIKGANILLTDNGHVK	Lys2	20.5068	30.4223	-19.4454	5.46769	2.17638
NEK9/NEK8	UniRef100_Q86SG6	DLKTQNILLDK	Lys2	15.7904	25.0146	15.7135	-26.327	1.72562
PTK2/FAK	UniRef100_Q05397	YMEDSTYYKASK	Activation Loop	16.9122	1.53108	20.9961	-33.2723	1.54534
MAP3K1	UniRef100_Q13233	DVKGANLLIDSTGQR	Lys2	-7.74343	16.9258	25.823	-13.4943	1.52842
ROCK1	UniRef100_Q13464	KLQLELNQER	Other	1.27334	21.1364	-16.9752	20.2005	1.49955
CaMK2a, CaMK2b, CaMK2d, CaMK2g	UniRef100_Q13555, UniRef100_Q53H78, UniRef100_Q9UQM7, UniRef100_Q13557	DLKPENLLLASK	Lys2	16.4017	-17.8204	8.70168	-20.9062	1.39904
ULK1	UniRef100_O75385	DLKPQNILLSNPAGR	Lys2	-13.4179	49.0546	-17.8904	35.0265	1.23939
CDK9	UniRef100_P50750	DMKAANVLITR	Lys2	-6.02202	4.45711	28.2743	-18.552	1.23342
MARK3, MARK4	UniRef100_P27448, UniRef100_Q96L34	EVAIKIIDK	Lys1	2.67541	-16.5888	-11.7279	11.8123	0.919906
CK1g1	UniRef100_Q9HCP0	DVKPENFLIGR	Lys2	-28.2334	-44.1906	31.6284	-2.04937	0.448523
Wnk1, Wnk2, Wnk3	UniRef100_Q9BYP7, UniRef100_Q9Y3S1, UniRef100_Q9H4A3	DLKCDNIFITGPTGSVK	Lys2	6.4497	18.4928	34.5014	-40.4838	0.155775
EphB2	UniRef100_P29323	FLEDDTSDPTYTSALGGKIPIR	Activation Loop	-8.68803	-16.7475	29.031	-20.1052	0.0792498
CDK1/CDC2	UniRef100_Q5H9N4	DLKPQNLLIDDK	Lys2	-2.2596	16.1622	25.0573	-23.3686	-0.190286
RPS6KA1/RSK1 domain1	UniRef100_Q15418	LTDFGLSKEAIDHEKK	Activation Loop	-25.3685	13.5533	-25.3697	50.033	-0.235047
PRKCA/PKCa, PRKCB/PKCb	UniRef100_P05771, UniRef100_P17252	DLKLDNVMLDSEGHIK	Lys2	-2.39023	1.38194	-5.81053	7.43204	-0.25624
MAP4K5	UniRef100_Q9Y4K4	NVHTGELAAVKIIK	Lys1	27.4383	13.1805	-13.4119	-15.1882	-0.387276
STK38/NDR1, STK38L/NDR2	UniRef100_Q9Y2H1, UniRef100_Q15208	LSDFGLCTGLKK	Activation Loop	-0.936411	5.63828	-27.6895	27.0461	-0.5266
PIP4K2C	UniRef100_Q8TBX8	VKELPTLKDMDFLNK	ATP	7.17606	5.22109	0.637952	-9.42545	-0.537144
STK33	UniRef100_Q9BYT3	DLKLENIMVK	Lys2	-1.4348	2.3261	-2.02766	0.395712	-1.02225
PIK3CG	UniRef100_P48736	KKPLWLEFK	ATP	27.6395	-17.6792	10.665	-41.5812	-1.09225
ZAP70	UniRef100_P43403	SAGKWPLK	Activation Loop	-2.9595	-22.9679	10.6302	-11.011	-1.11344
MERTK/MER, TYRO3	UniRef100_Q12866, UniRef100_Q06418	KIYSGDYYR	Activation Loop	-4.52687	-0.844308	-28.3851	29.4125	-1.16649
MAST4	UniRef100_O15021	DLKPDNLLVTSMGHIK	Lys2	27.241	27.0278	-15.3981	-15.6355	-1.26421
STK32C/YANK3	UniRef100_Q86UX6	DVKPDNILLDER	Lys2	-34.7042	-13.9251	0.245967	30.3263	-1.3773
CaMK2g	UniRef100_Q13555	TSTQEYAAKIINTK	Lys1	30.447	-16.4777	24.2855	-59.316	-1.52786
MAP3K3	UniRef100_Q99759	ELASKQVQFDPDSPETSKEVSALECEIQLLK	Lys1	12.5363	31.8073	-40.4289	22.6871	-1.73516
NEK3	UniRef100_P51956	SKNIFLTQNGK	Activation Loop	-13.429	37.8265	-10.2924	17.3078	-2.13787
CSK	UniRef100_P41240	VAVKCIK	Lys1	4.67878	-20.126	18.4954	-29.653	-2.15961
IRAK4	UniRef100_Q9NWZ3	GYVNNTTVAVKK	Lys1	-5.50771	12.4668	-7.72829	6.25482	-2.32706
CDK19/CDK11, CDK8	UniRef100_P49336, UniRef100_Q9BWU1	DLKPANILVMGEGPER	Lys2	-17.4001	26.9372	18.3002	-7.92008	-2.34001
PIP4K2C	UniRef100_Q8TBX8	TLVIKEVSSEDIADMHSNLSNYHQYIVK	ATP	-6.99415	33.9684	-27.6215	26.8227	-2.59768
EGFR, EGFR-L858R	UniRef100_P00533-L858R, UniRef100_P00533	IPVAIKELR	Lys1	14.4495	-5.53171	-17.8891	-5.49834	-2.97932
GSK3B	UniRef100_P49841	DIKPQNLLLDPDTAVLK	Lys2	15.8045	13.3805	-12.7714	-12.406	-3.12429
MARK4	UniRef100_Q96L34	EVAIKIIDKTQLNPSSLQK	Lys1	7.2015	-8.06059	-11.1694	-5.61332	-3.19373
Wnk1, Wnk2, Wnk4	UniRef100_Q9Y3S1, UniRef100_Q96J92, UniRef100_Q9H4A3	IGDLGLATLKR	Activation Loop	6.91175	-6.13811	-5.22621	-11.4879	-3.26746
CDK17/PCTAIRE2, CDK18/PCTAIRE3	UniRef100_Q07002, UniRef100_Q00537	SKLTENLVALKEIR	Lys1	34.441	-12.2447	-28.5294	-17.9522	-4.01357
CDK16/PCTAIRE1, CDK18/PCTAIRE3	UniRef100_Q07002, UniRef100_Q00536	DLKPQNLLINER	Lys2	8.03807	-17.746	-4.25229	-15.9379	-4.05071
MAST3	UniRef100_O60307	DLKPDNLLITSLGHIK	Lys2	1.24435	-14.6365	-38.8829	25.4577	-4.06027
ABL1/ABL, ABL2/ARG	UniRef100_P00519, UniRef100_P42684	LMTGDTYTAHAGAKFPIK	Activation Loop	-35.2551	-33.4005	0.250853	22.5401	-4.15471
CDK20	UniRef100_Q8IZL9	DLKPANLLISASGQLK	Lys2	9.51514	-0.362456	-7.70288	-14.6797	-4.28914
CSK	UniRef100_P41240	VSDFGLTKEASSTQDTGKLPVK	Activation Loop	21.5613	-18.2234	3.65494	-38.157	-4.3136
CSNK1G3	UniRef100_Q9Y6M4	DVKPENFLIGRPGNK	Lys2	-28.9599	-42.6828	9.46227	6.35599	-4.38056
CaMK2d	UniRef100_Q13557	IPTGQEYAAKIINTKK	Lys1	30.5364	-8.0169	42.8933	-88.0602	-4.87683
STK38/NDR1	UniRef100_Q15208	DTGHVYAMKILR	Lys1	-36.8509	-14.4391	-6.20688	27.4501	-5.20256
CDK9	UniRef100_P50750	IGQGTFGEVFKAR	ATP Loop	2.13051	-33.4003	30.296	-48.4431	-5.33888
KSR1, KSR2	UniRef100_Q6VAB6, UniRef100_Q8IVT5	SKNVFYDNGK	Activation Loop	5.146	21.9003	-26.8016	5.2925	-5.45437
FAM20B	UniRef100_O75063	ETEPACADGDIMEGSVTLWLPDVWPLQKHR	ATP	-39.2277	-19.6421	8.5819	14.2724	-5.4578
SLK	UniRef100_Q9H2G2	DLKAGNILFTLDGDIK	Lys2	26.7054	24.0709	9.09929	-52.452	-5.54912
MASTL	UniRef100_Q96GX5	LYAVKVVK	Lys1	-7.68878	28.5148	-12.9357	3.95131	-5.55771
PKN1	UniRef100_Q16512	VLLSEFRPSGELFAIKALK	Lys1	2.98295	1.72998	-39.6906	19.7603	-5.64912
MARK3	UniRef100_P27448	EVAIKIIDKTQLNPTSLQK	Lys1	18.5429	0.117543	-31.7958	-3.76802	-5.67363
RPS6KA1/RSK1 domain1, RPS6KA3/RSK2 domain1, RPS6KA2/RSK3 domain1	UniRef100_P51812, UniRef100_Q15349, UniRef100_Q15418	DLKPENILLDEEGHIK	Lys2	-28.3975	19.8253	-23.6975	34.1106	-5.99478
CDK5	UniRef100_Q00535	NRETHEIVALKR	Lys1	-44.8671	-72.733	-5.90973	32.4264	-6.11679
RIPK3	UniRef100_Q9Y572	DLKPSNVLLDPELHVK	Lys2	26.0513	-19.7453	-25.296	-19.2274	-6.15736
PIK3CB	UniRef100_P42338	VFGEDSVGVIFKNGDDLRQDMLTLQMLR	ATP	-11.4222	-17.1772	-5.05324	-2.45086	-6.30876
PIK3CD	UniRef100_O00329	VNWLAHNVSKDNRQ	ATP	-29.2272	-45.997	-4.45451	14.6801	-6.33386
CaMK1d	UniRef100_Q8IU85	LFAVKCIPK	Lys1	-23.0358	-5.66555	-4.24577	7.93457	-6.44899
CDK5	UniRef100_Q00535	DLKPQNLLINR	Lys2	-39.0035	-30.56	-8.70363	28.2646	-6.48085
CDK4	UniRef100_P11802	DLKPENILVTSGGTVK	Lys2	-19.8345	-13.7442	1.18008	-1.04522	-6.56655
PRKAA1/AMPKa1, PRKAA2/AMPKa2	UniRef100_Q96E92, UniRef100_P54646	VAVKILNR	Lys1	2.12602	15.9537	-19.8184	-2.06534	-6.58589
EphB4	UniRef100_P54760	FLEENSSDPTYTSSLGGKIPIR	Activation Loop	-33.4509	-24.4615	14.3904	-1.17702	-6.74584
ILK	UniRef100_Q13418	ISMADVKFSFQCPGR	Protein Kinase Domain	-31.8229	-8.32077	-26.9452	37.8723	-6.96529
ROCK1, ROCK2	UniRef100_Q13464, UniRef100_O75116	DVKPDNMLLDK	Lys2	-44.8085	4.89905	9.72963	14.0852	-6.99791
IKBKB/IKKb	UniRef100_O14920	DLKPENIVLQQGEQR	Lys2	-42.9589	-3.73197	-4.54442	25.8862	-7.20573
MAP3K7	UniRef100_O43318	DLKPPNLLLVAGGTVLK	Lys2	8.74222	1.23299	24.0941	-54.8929	-7.35219
MAP3K20/ZAK	UniRef100_Q9NYL2	WISQDKEVAVKK	Lys1	-1.98277	-10.2695	-4.67919	-16.7007	-7.78755
STK38L/NDR2	UniRef100_Q9Y2H1	DTGHIYAMKILR	Lys1	-47.1976	-15.2029	-22.4681	45.7047	-7.98699
PLK1	UniRef100_P53350	DLKLGNLFLNEDLEVK	Lys2	8.97476	-6.3306	2.86274	-36.0418	-8.06811
RPS6KA1/RSK1 domain2	UniRef100_Q15418	DLKPSNILYVDESGNPECLR	Lys2	-53.5536	11.0114	-2.51692	31.5002	-8.19012
AKT1, AKT3	UniRef100_Q9Y243, UniRef100_P31749	DLKLENLMLDKDGHIK	Lys2	34.2093	4.59832	-0.559873	-58.3271	-8.22591
MARK2	UniRef100_Q7KZI7	EVAVKIIDKTQLNSSSLQK	Lys1	10.5373	2.09754	-31.5921	-4.27522	-8.44334
MAP4K1/HPK1	UniRef100_Q92918	DKVSGDLVALKMVK	Lys1	6.90345	-36.181	-1.78572	-30.4561	-8.44613
CHEK2/CHK2	UniRef100_O96017	VAIKIISK	Lys1	7.74069	-37.7043	9.68495	-43.3663	-8.64688
AKT1	UniRef100_P31749	GTFGKVILVK	ATP Loop	21.8979	0.363822	-1.77891	-46.2225	-8.70117
PIK3C3	UniRef100_Q8NEB9	TEDGGKYPVIFKHGDDLRQDQLILQIISLMDK	ATP	-69.0485	-73.7015	-1.83857	43.1379	-9.24972
MAP2K6	UniRef100_L5KNH7, UniRef100_P52564	MCDFGISGYLVDSVAKTIDAGCKPYMAPER	Activation Loop	-15.8618	-13.9853	7.00297	-19.0459	-9.3016
IKBKE/IKKe	UniRef100_Q14164	SGELVAVKVFNTTSYLRPR	Lys1	34.5306	-0.785554	-29.9207	-34.3509	-9.91367
AURKA/AurA	UniRef100_O14965	DIKPENLLLGSAGELK	Lys2	18.0215	2.99132	-20.0476	-29.003	-10.343
MAPK3/Erk1	UniRef100_P27361	DLKPSNLLINTTCDLK	Lys2	32.3847	2.55265	-16.9545	-47.0244	-10.5314
NDR2	UniRef100_Q9Y2H1	DIKPDNLLLDAK	Lys2	-39.8715	0.268965	-34.9153	42.8521	-10.6449
STRADA	UniRef100_Q7RTN6	YSVKVLPWLSPEVLQQNLQGYDAK	Activation Loop	48.5739	32.3294	-14.9966	-66.073	-10.8319
NEK9	UniRef100_Q8TD19	RTEDDSLVVWKEVDLTR	Lys1	-12.8277	-0.46488	4.81908	-25.8693	-11.2927
PRKCA/PKCa, PRKCG/PKCg	UniRef100_P17252, UniRef100_P05129	NLIPMDPNGLSDPYVKLK	Other	-18.7696	-31.0919	24.5038	-39.8257	-11.3639
STK16	UniRef100_O75716	DLKPTNILLGDEGQPVLMDLGSMNQACIHVEGSR	Lys2	-42.1804	-70.5574	8.69942	-1.59511	-11.692
ABL1/ABL, ABL2/ARG	UniRef100_P00519, UniRef100_P42684	YSLTVAVKTLKEDTMEVEEFLK	Lys1	-20.8819	25.1768	-40.9651	24.1911	-12.552
MELK	UniRef100_Q14680	DLKPENLLFDEYHK	Lys2	-40.7387	13.726	-41.4193	44.2609	-12.6323
CDK17/PCTAIRE2	UniRef100_Q00537	DLKPQNLLINEK	Lys2	13.1956	-11.8682	-4.31624	-46.9715	-12.6974
CaMKK2	UniRef100_Q96RR4	LAYNENDNTYYAMKVLSK	Lys1	-63.9724	10.1113	-16.1765	41.1275	-13.0071
MAPKAPK3	UniRef100_Q16644	QVLGLGVNGKVLECFHR	ATP Loop	16.1506	-22.0473	-16.8439	-38.4784	-13.0572
NEK9	UniRef100_Q8TD19	DIKTLNIFLTK	Lys2	-7.95258	-1.84097	-20.4304	-11.4734	-13.2855
PRKCI/PKCi	UniRef100_P41743	DLKLDNVLLDSEGHIK	Lys2	5.15712	-2.14651	-43.6254	-1.48299	-13.3171
SYK	UniRef100_P43405	ISDFGLSKALR	Activation Loop	-15.0448	26.0541	-37.8699	12.2508	-13.5546
MAPK1/Erk2	UniRef100_P28482	DLKPSNLLLNTTCDLK	Lys2	33.45	1.96522	-20.4794	-53.9565	-13.6619
CDK6	UniRef100_Q00534	DLKPQNILVTSSGQIK	Lys2	-30.6536	-3.16172	-21.4464	11.0365	-13.6878
STK10/LOK	UniRef100_O94804	DLKAGNVLMTLEGDIR	Lys2	-29.376	0.323064	-22.9575	10.8345	-13.833
CaMKK2	UniRef100_Q96RR4	DIKPSNLLVGEDGHIK	Lys2	-31.8025	-8.06167	-15.8402	5.77882	-13.9546
MAPK8/JNK1, MAPK9/JNK2, MAPK10/JNK3	UniRef100_P45984, UniRef100_P53779, UniRef100_P45983	DLKPSNIVVK	Lys2	-19.6047	-22.514	-5.03238	-18.363	-14.3334
CSNK2A1	UniRef100_P68400	GGPNIITLADIVKDPVSR	Protein Kinase Domain	31.0035	6.52317	6.66415	-80.745	-14.3591
ILK	UniRef100_Q13418	WQGNDIVVKVLK	Lys1	-23.6067	-30.6419	-54.6563	34.004	-14.753
IRAK4	UniRef100_Q9NWZ3	DIKSANILLDEAFTAK	Lys2	-14.2933	12.3271	-22.7981	-7.28212	-14.7912
MAPK14/p38a	UniRef100_Q16539	QELNKTIWEVPER	Other	-46.9112	-42.126	-5.5665	7.54637	-14.9771
CDK1/CDC2	UniRef100_Q5H9N4	KPLFHGDSEIDQLFR	Protein Kinase Domain	-29.2506	-12.5311	-32.5863	14.6813	-15.7185
STK10/LOK	UniRef100_O94804	NKETGALAAAKVIETK	Lys1	-22.4076	-28.3173	-20.7331	-4.68621	-15.9423
MAP2K4	UniRef100_P45985	MVHKPSGQIMAVKR	Lys1	26.1218	18.0061	-87.1313	13.099	-15.9701
MAPK11/p38b	UniRef100_Q15759	QELNKTVWEVPQR	Other	-48.9838	-19.7911	-10.8014	11.8246	-15.9868
RPS6KA5/MSK1 domain1	UniRef100_O75582	DIKLENILLDSNGHVVLTDFGLSK	Lys2	-29.6823	17.1028	-62.0653	42.7672	-16.3268
SIK3/QSK	UniRef100_Q9Y2K2	VAIKIIDKTQLDEENLKK	Lys1	10.4677	28.3049	-42.1534	-17.5177	-16.4011
ABL1/ABL, ABL2/ARG	UniRef100_P00519, UniRef100_P42684	YSLTVAVKTLK	Lys1	4.68944	12.1401	-71.8967	16.4021	-16.9351
ULK3	UniRef100_D3DW67	EVVAIKCVAK	Lys1	-24.9586	16.7432	-39.696	12.6371	-17.3391
CaMK4	UniRef100_Q16566	DLKPENLLYATPAPDAPLK	Lys2	-28.9401	-21.9322	18.937	-42.8885	-17.6305
GSK3A	UniRef100_P49840	DIKPQNLLVDPDTAVLK	Lys2	7.10878	5.1978	-40.1227	-22.6879	-18.5673
CDK14/PFTAIRE1	UniRef100_O94921	LVALKVIR	Lys1	-38.1025	-27.6077	-41.1545	23.4898	-18.5891
CDK14/PFTAIRE1	UniRef100_O94921	DLKPQNLLISDTGELK	Lys2	-18.9814	-26.0181	-45.4917	8.44426	-18.6763
MAP2K6	UniRef100_L5KNH7, UniRef100_P52564	DVKPSNVLINALGQVK	Lys2	17.816	-3.10996	-27.3728	-46.5414	-18.6994
JAK1 domain2	UniRef100_P23458	IGDFGLTKAIETDKEYYTVK	Activation Loop	-56.1281	21.0319	-52.589	51.9249	-18.9307
PI4K2B	UniRef100_Q8TCG2	SEEPYGQLNPKWTK	ATP	11.881	23.2596	-6.01257	-63.5017	-19.2111
PIK3C3	UniRef100_Q8NEB9	TEDGGKYPVIFKHGDDLR	ATP	-30.356	-28.5396	3.17081	-30.4846	-19.2233
CDK10	UniRef100_Q15131	DLKVSNLLMTDK	Lys2	3.30501	0.971592	-10.5614	-51.4783	-19.5782
DGKA	UniRef100_P23743	IDPVPNTHPLLVFVNPKSGGK	ATP	-19.6426	3.38852	1.04464	-40.3721	-19.6567
MAPK7/Erk5	UniRef100_Q13164	DLKPSNLLVNENCELK	Lys2	-13.776	13.4578	-54.0694	7.96968	-19.9586
CaMK1d	UniRef100_Q8IU85	DLKPENLLYYSQDEESK	Lys2	-24.0577	-27.0304	-27.4375	-8.81486	-20.1034
RPS6KA3/RSK2 domain1	UniRef100_P51812	LTDFGLSKESIDHEKK	Activation Loop	-28.1378	15.037	-19.5738	-12.644	-20.1185
CDK16/PCTAIRE1	UniRef100_Q00536	SKLTDNLVALKEIR	Lys1	-11.8435	-38.0339	-29.5176	-19.39	-20.2504
AKT1, AKT3	UniRef100_Q9Y243, UniRef100_P31749	YYAMKILK	Lys1	-0.000814426	-24.2049	0.545702	-65.0677	-21.5076
IRAK1	UniRef100_P51617	AIQFLHQDSPSLIHGDIKSSNVLLDER	Lys2	-26.4542	19.6281	-77.0797	35.6089	-22.6416
RBS6KB1/p70S6K	UniRef100_P23443	DLKPENIMLNHQGHVK	Lys2	-36.4482	53.2514	-88.8591	55.2894	-23.3393
CaMK4	UniRef100_Q16566	GTQKPYALKVLK	Lys1	-10.9153	-40.9628	-19.9281	-39.4828	-23.4421
CDK2	UniRef100_P24941	DLKPQNLLINTEGAIK	Lys2	6.00308	-15.5056	-29.9681	-46.501	-23.4887
PRKDC/DNAPK	UniRef100_P78527	EHPFLVKGGEDLR	ATP	-59.689	-94.7335	-37.8014	26.7506	-23.5799
MAP2K1, MAP2K2	UniRef100_Q02750, UniRef100_P36507	DVKPSNILVNSR	Lys2	-3.20139	-26.119	-21.1329	-46.9378	-23.7573
FER	UniRef100_P16591	QEDGGVYSSSGLKQIPIK	Activation Loop	-42.4541	-1.81733	-52.8915	23.6316	-23.9046
MAPK13/p38d, MAPK12/p38g	UniRef100_P53778, UniRef100_O15264	DLKPGNLAVNEDCELK	Lys2	14.7967	-12.1934	3.87339	-90.8087	-24.0462
ERN1/IRE1	UniRef100_O75460	DLKPHNILISMPNAHGK	Lys2	-16.1506	20.9304	-65.138	8.48948	-24.2664
LYN	UniRef100_P07948	VAVKTLKPGTMSVQAFLEEANLMK	Lys1	-32.9191	-21.8071	-42.6313	1.59859	-24.6506
PDPK1/PDK1	UniRef100_O15530	EYAIKILEK	Lys1	-7.8274	18.8721	-60.6736	-8.96794	-25.823
PRKDC/DNAPK	UniRef100_P78527	KGGSWIQEINVAEK	ATP	-44.0762	-66.2335	-11.9506	-25.2705	-27.0991
CSNK1A1/CK1a	UniRef100_P48729	DIKPDNFLMGIGR	Lys2	-50.3387	-31.7904	1.63706	-33.2989	-27.3335
CaMK1	UniRef100_Q14012	LVAIKCIAK	Lys1	-56.1593	20.1487	-39.9739	9.41372	-28.9065
BRAF, BRAF V600E	UniRef100_P15056_V600E, UniRef100_P15056	DLKSNNIFLHEDLTVK	Lys2	-25.8021	34.1248	-113.16	51.8412	-29.0402
GRK2/BARK1	UniRef100_P25098	DLKPANILLDEHGHVR	Lys2	-25.6916	-31.9622	-21.4298	-41.4269	-29.5161
ElF2AK3/PEK	UniRef100_Q9NZJ5	DLKPSNIFFTMDDVVK	Lys2	-83.7622	19.4592	-8.81362	3.9894	-29.5288
NEK7	UniRef100_Q8TDX7	AACLLDGVPVALKK	Lys1	-3.78231	-24.7722	-51.6522	-36.2841	-30.5729
PKN2	UniRef100_Q16513	DLKLDNLLLDTEGFVK	Lys2	-28.2209	-36.2934	-39.0218	-27.6214	-31.6213
PAN3	UniRef100_Q58A45	VMDPTKILITGK	ATP	-99.0001	30.397	-73.7607	74.1289	-32.8773
MYO3A, MYO3B	UniRef100_Q8NEV4, UniRef100_Q8WXR4	DVKGNNILLTTEGGVK	Lys2	0.915104	6.40008	-70.0698	-30.7819	-33.3122
MAP3K11	UniRef100_Q16584	DLKSNNILLLQPIESDDMEHK	Lys2	-55.2096	13.168	-68.6418	18.407	-35.1482
CSNK2A2	UniRef100_P19784	DVKPHNVMIDHQQK	Lys2	-67.5804	19.0005	-35.7595	-6.35326	-36.5644
RSK3 domain1	UniRef100_Q15349	DLKPENILLDEEGHIKITDFGLSK	Lys2	-67.9824	31.5775	-79.9925	31.5546	-38.8068
FER	UniRef100_P16591	TSVAVKTCKEDLPQELK	Lys1	-53.4268	-40.0187	-85.3299	20.1942	-39.5208
IKKe, TBK1	UniRef100_Q14164, UniRef100_Q9UHD2	DIKPGNIMR	Lys2	-85.4634	25.3648	8.10805	-42.1245	-39.8266
STRADB	UniRef100_Q9C0K7	HTPTGTLVTIKITNLENCNEER	Lys1	0.514884	-53.7178	-56.7347	-72.8013	-43.007
MAP2K7	UniRef100_O14733	DVKPSNILLDER	Lys2	-84.9137	-61.6999	-54.2633	1.93204	-45.7483
AAK1	UniRef100_Q2M2I8	DLKVENILLHDR	Lys2	-42.8196	-31.0361	-17.7911	-89.4044	-50.005
CDK15/PFTAIRE2	UniRef100_Q96Q40	DLKPQNLLISHLGELK	Lys2	-207.32	-77.3862	-7.16746	58.1191	-52.1228
ElF2AK2/PKR	UniRef100_P19525	DLKPSNIFLVDTK	Lys2	-131.849	62.4154	-116.425	72.2264	-58.6825
MLKL	UniRef100_Q8NB16	APVAIKVFK	Lys1	-57.471	-20.3198	-33.2372	-87.353	-59.3537
MAP2K3	UniRef100_P46734	HAQSGTIMAVKR	Lys1	-144.309	6.21646	-102.568	65.669	-60.4028
ElF2AK2/PKR	UniRef100_P19525	IGDFGLVTSLKNDGKR	Activation Loop	-93.7495	50.1748	-166.751	76.1159	-61.4615
PAN3	UniRef100_Q58A45	IQKSSNFGYITSCYK	ATP	-119.617	10.3031	-159.347	83.835	-65.0431
SYK	UniRef100_P43405	TVAVKILK	Lys1	-121.06	-3.89883	-149.406	75.3335	-65.044
YES1/YES	UniRef100_P07947	VAIKTLKPGTMMPEAFLQEAQIMK	Lys1	-56.3874	-24.46	-71.8131	-73.1229	-67.1078
TBK1	UniRef100_Q9UHD2	TGDLFAIKVFNNISFLRPVDVQMR	Lys1	-253.862	-3.57892	-130.332	80.8784	-101.105
MAP2K3	UniRef100_P46734	DVKPSNVLINK	Lys2	-182.703	-7.02685	-267.74	68.77	-127.224

## Sheet: Table S7 - Primers-Guides
Table S7.	Primers: (A) qPCR primers used for gene expression analysis; (B) sgRNA guide sequences used CRISPRi knockdown
	qPCR Primers
A	CLEAR Genes	Product Size	Primers
	ACTB	131bp	F	gatgcagaaggagatcactgc
			R	acatctgctggaaaggtggac
	CTSD	101bp	F	gcaaactgctggacatcgcttg
			R	gccatagtggatgtcaaacgagg
	HEXA	156bp	F	ggaggtcattgaatacgcacgg
			R	ggattcactggtccaaaggtgc
	LAMP1	111bp	F	cgtgtcacgaaggcgttttcag
			R	ctgttctcgtccagcagacact
	CLCN7	110bp	F	cacagttgccttcgtgctgatc
			R	tggagttgtactcgccatctgc
	ATP6V0A1	103bp	F	tcaccgaccttgactccatcca
			R	ggagtctggtttgtctgcatcc
	SQSTM1	129bp	F	tgtgtagcgtctgcgagggaaa
			R	agtgtccgtgtttcaccttccg
	UVRAG	141bp	F	gcaggcagttactctctgagct
			R	caagggcaacagcaatgcttcc
	GABARAP	137bp	F	atctccgagctgaggatgcctt
			R	gacactttcgtcactgtaggcaa
	sgRNA Guides
	Gene	Reference		Sequence
B	1872 (Scr)	0_i25 negative_control-10010_top		TTGGTCCACCCTTATCTAGGCTAGTTTAAGAGC
		0_i25 negative_control-10010_bottom		TTAGCTCTTAAACTAGCCTAGATAAGGGTGGACCAACAAG
	PRKD1-1	PRKD1_-_30397048.23-P1P2_bottom		TTAGCTCTTAAACCGTCCTTCCGAGCGCGCCACCAACAAG
		PRKD1_-_30397048.23-P1P2_top		TTGGTGGCGCGCTCGGAAGGACGGTTTAAGAGC
	PRKD1-2	PRKD1_+_30397008.23-P1P2_bottom		TTAGCTCTTAAACCCAAGAATCTGCCGCCTGGCCAACAAG
		PRKD1_+_30397008.23-P1P2_top		TTGGCCAGGCGGCAGATTCTTGGGTTTAAGAGC
	PRKD2-1	PRKD2_-_47220374.23-P1_bottom		TTAGCTCTTAAACGACACTTCCTCCTGGGCCGCCAACAAG
		PRKD2_-_47220374.23-P1_top		TTGGCGGCCCAGGAGGAAGTGTCGTTTAAGAGC
	PRKD2-2	PRKD2_+_47217145.23-P2_bottom		TTAGCTCTTAAACTCCTGGATGTCTCCGGACGCCAACAAG
		PRKD2_+_47217145.23-P2_top		TTGGCGTCCGGAGACATCCAGGAGTTTAAGAGC
	PRKD3-1	PRKD3_-_37551496.23-P1P2_bottom		TTAGCTCTTAAACCTGGAGACCACCGCGCCCGCCAACAAG
		PRKD3_-_37551496.23-P1P2_top		TTGGCGGGCGCGGTGGTCTCCAGGTTTAAGAGC
